# Supplementary material for: Establishment of an unfed strain of Paramecium bursaria and analysis of associated bacterial communities controlling its proliferation
Source: Front Microbiol. 2023 Mar 7;14:1036372. doi: 10.3389/fmicb.2023.1036372 (PMC10029143; doi:10.3389/fmicb.2023.1036372)
Supplement: SUPPLEMENTARY TABLE S1 — Differential abundance analysis of bacterial taxa detected in P. bursaria For each bacterial taxon detected in P. bursaria individuals, a Bonferroni correction was performed, and abundances were compared among eight actively proliferating (red) and six poorly proliferating (blue) P. bursaria strains using the differential abundance analysis method. The red column indicates the results of a 1:1 comparison (28 combinations in total) among the eight strains. The abundance of each bacterial colony for each combination is shown. The closer this number (p-value) is to 0, the more the abundance of the detected bacteria differ from each other. In the blue column, similar comparisons were made for combinations of six poorly growing strains (15 combinations in total). The red and blue columns are the results of a 1:1 comparison (48 possible combinations in total) between actively and poorly growing strains. [file Table_1.XLSX]

## Sheet: Table s1
				g__Syntrophomonas, 1110842	g__Clostridium, 1047886	g__Klebsiella, 813217	f__Methylobacteriaceae, 785526	f__Ruminococcaceae, 693491	f__Porphyromonadaceae, 625470	f__Bradyrhizobiaceae, 580625	f__Saprospiraceae, 570006	g__Kaistia, 551756	f__TIBD11, 539827	s__azabuensis, 533624	g__Agrobacterium, 521073	g__Anaerostipes, 520836	f__Methylobacteriaceae, 344232	g__Caldicoprobacter, 267608	g__Sphingobium, 256089	f__D2, 254504	f__Bradyrhizobiaceae, 254116	s__organophilum, 250112	g__Dok59, 242183	g__Caldicoprobacter, 210805	f__Enterobacteriaceae, 197286	o__Chlorophyta, 195168	f__Methylobacteriaceae, 177690	g__Ralstonia, 152125	g__Xanthobacter, 86452	f__Methylobacteriaceae, 85734	s__farmeri, 77675	f__Methylobacteriaceae, 70862	g__Delftia, 68621	o__Rhizobiales, 4827	o__Rhizobiales, 1858797	o__Rhizobiales, 751360	f__Methylobacteriaceae, 2196371	o__Rhizobiales, 643544	g__Klebsiella, 807118	f__Enterobacteriaceae, 676211	o__Rhizobiales, 4303191	g__Lactobacillus, 4349891	g__Xanthobacter, 4417061	f__Enterobacteriaceae, 4418165	f__Enterobacteriaceae, 4423027	f__Methylobacteriaceae, 4429854	g__Chryseobacterium, 4453743	f__Enterobacteriaceae, 4461030	c__TM7-1, 4462590
	pb-2S-3b_fast	vs.	pb-2T-4b_fast	1	1	1	0.0103625	1	1	1	1	0	1	1	1	1	1	1	1	1	1	1	1	1	1	1	1	1	1	1	1	1	1	1	1	1	1	0.00825538	1	1	1	1	1	1	1	1	1	1	1
	pb-2S-3b_fast	vs.	pb-2Y-4a_fast	1	1	1	0.00786407	1	1	1	1	0	1	1	1	1	1	1	1	1	1	1	1	1	1	1	1	1	2.86882e-13	1	1	1	1	1	1	1	1	0.00614832	1	1	1	1	0	1	1	1	1	1	1
	pb-2S-3b_fast	vs.	pb-3ik-4b_fast	1	1	1	1	1	1	1	1	0	1	1	1	1	1	1	1	1	1	1	1	1	1	1	1	1	1	1	1	1	1	1	1	1	1	1	1	1	1	1	1	1	1	1	1	1	1
	pb-2S-3b_fast	vs.	pb-3K-3b_fast	1	1	1	0	1	1	1	1	0	1	1	1	1	1	1	1	1	0.0372335	1	1	1	1	0.0888351	1	1	1	1	1	1	1	1	1	0.138219	1	0	1	1	1	1	0	1	1	1	1	1	1
	pb-2S-3b_fast	vs.	pb-3S-3b_fast	1	1	1	1	1	1	1	1	0.336959	1	1	1	1	1	1	1	1	1	1	1	1	1	0.0696805	1	1	1	1	1	1	1	1	1	1	1	0.349052	1	1	1	1	0.0451269	1	1	1	1	1	1
	pb-2S-3b_fast	vs.	pb-3SN-3a_fast	1	1	1	1	1	1	1	1	0	1	1	1	1	1	1	1	1	1	1	1	1	1	0.000753167	1	1	9.26664e-10	1	1	1	1	1	1	1	1	0.346213	1	1	1	1	0	1	1	1	1	1	1
	pb-2S-3b_fast	vs.	pb-3Y-3a_fast	1	1	1	1	1	1	1	1	0.023277	1	1	1	1	1	1	1	1	1	1	1	1	1	0.097542	1	1	0	1	1	1	1	1	1	1	1	0.172003	1	1	1	1	0	1	1	1	1	1	1
	pb-2T-4b_fast	vs.	pb-2Y-4a_fast	1	1	1	0.00287568	1	1	1	1	0.132944	1	1	1	1	1	1	1	1	1	1	1	1	1	1	1	1	6.98319e-05	0.623601	1	1	1	1	1	1	1	0.00220727	1	1	1	1	0	1	1	1	1	1	1
	pb-2T-4b_fast	vs.	pb-3ik-4b_fast	1	1	1	1	1	1	1	1	0.0164009	1	1	1	1	1	1	1	1	1	1	1	1	1	1	1	1	1	1	1	1	1	1	1	1	1	1	1	1	1	1	0.0482785	1	1	1	1	1	1
	pb-2T-4b_fast	vs.	pb-3K-3b_fast	1	1	1	1	1	1	1	1	0.756147	1	1	1	1	1	1	1	1	1	1	1	1	1	1	1	1	1.54199e-11	1	1	1	1	1	1	1	1	1	1	1	1	1	0	1	1	1	1	1	1
	pb-2T-4b_fast	vs.	pb-3S-3b_fast	1	1	1	1	1	1	1	1	0.0255488	1	1	1	1	1	1	1	1	1	1	1	1	1	1	1	1	1	1	1	1	1	1	1	1	1	0.169455	1	1	1	1	1	1	1	1	1	1	1
	pb-2T-4b_fast	vs.	pb-3SN-3a_fast	1	1	1	1	1	1	1	1	1	1	1	1	1	1	1	1	1	1	1	1	1	1	1	1	1	0	1	1	1	1	1	1	1	1	1	1	1	1	1	0	1	1	1	1	1	1
	pb-2T-4b_fast	vs.	pb-3Y-3a_fast	1	1	1	0	1	1	1	1	3.58602e-13	1	1	1	1	1	1	1	1	1	1	1	1	1	1	1	1	0.000346171	3.18578e-09	1	1	1	1	1	1	1	0.0520884	1	1	1	1	0	1	1	1	1	1	1
	pb-2Y-4a_fast	vs.	pb-3ik-4b_fast	1	1	1	1	1	1	1	1	0	1	1	1	1	1	1	1	1	1	1	1	1	1	1	1	1	1	1	1	1	1	1	1	1	1	1	1	1	1	1	0.0415392	1	1	1	1	1	1
	pb-2Y-4a_fast	vs.	pb-3K-3b_fast	1	1	1	1	1	1	1	1	0.0186432	1	1	1	1	1	1	1	1	1	1	1	1	1	1	1	1	2.95859e-08	1	1	1	1	1	1	1	1	1	1	1	1	1	0	1	1	1	1	1	1
	pb-2Y-4a_fast	vs.	pb-3S-3b_fast	1	1	1	0.0615697	1	1	1	1	0	1	1	1	1	1	1	1	1	1	1	1	1	1	3.63332e-08	1	1	1	1	1	1	1	1	1	1	1	1	1	1	1	1	1	1	1	1	1	1	1
	pb-2Y-4a_fast	vs.	pb-3SN-3a_fast	1	1	1	1	1	1	1	1	0.423199	1	1	1	1	1	1	1	1	1	1	1	1	1	0.00340059	1	1	1	1	1	1	1	1	1	1	1	1	1	1	1	1	1	1	1	1	1	1	1
	pb-2Y-4a_fast	vs.	pb-3Y-3a_fast	1	1	1	1	1	1	1	1	0.45039	1	1	1	1	1	1	1	1	1	1	1	1	1	1	1	1	0	1	1	1	1	1	1	1	1	1	1	1	1	1	0	1	1	1	1	1	1
	pb-3ik-4b_fast	vs.	pb-3K-3b_fast	1	1	1	0.175129	1	1	1	1	0	1	1	1	1	1	1	1	1	1	1	1	1	1	0	1	1	1	1	1	1	1	1	1	1	1	0	1	1	1	1	0	1	1	1	1	1	1
	pb-3ik-4b_fast	vs.	pb-3S-3b_fast	1	1	1	1	1	1	1	1	0	1	1	1	1	1	1	1	1	1	1	1	1	1	0	1	1	1	1	1	1	1	1	1	1	1	0.531557	1	1	1	1	0.27975	1	1	1	1	1	1
	pb-3ik-4b_fast	vs.	pb-3SN-3a_fast	1	1	1	1	1	1	1	1	1	1	1	1	1	1	1	1	1	1	1	1	1	1	0	1	1	0.000222406	1	1	1	1	1	1	1	1	0.54244	1	1	1	1	0	1	1	1	1	1	1
	pb-3ik-4b_fast	vs.	pb-3Y-3a_fast	1	1	1	1	1	1	1	1	0	1	1	1	1	1	1	1	1	0.0325429	1	1	1	1	0	1	1	1	1	1	1	1	1	1	0.467173	1	1	1	1	1	1	0	1	1	1	1	1	1
	pb-3K-3b_fast	vs.	pb-3S-3b_fast	1	1	1	1	1	1	1	1	0.836	1	1	1	1	1	1	1	1	1	1	1	1	1	0	1	1	0.120052	1	1	1	1	1	1	1	1	0.275264	1	1	1	1	0	1	1	1	1	1	1
	pb-3K-3b_fast	vs.	pb-3SN-3a_fast	1	1	1	1	1	1	1	1	0.221276	1	1	1	1	1	1	1	1	1	1	1	1	1	0	1	1	0.176507	1	1	1	1	1	1	1	1	1	1	1	1	1	0	1	1	1	1	1	1
	pb-3K-3b_fast	vs.	pb-3Y-3a_fast	1	1	1	1	1	1	1	1	0.91957	1	1	1	1	1	1	1	1	1	1	1	1	1	0	1	1	0	1	1	1	1	1	1	1	1	0.28668	1	1	1	1	0	1	1	1	1	1	1
	pb-3S-3b_fast	vs.	pb-3SN-3a_fast	1	1	1	0.00228334	1	1	1	1	0.133176	1	1	1	1	1	1	1	1	1	1	1	1	1	1	1	1	0	0.676368	1	1	1	1	1	1	1	0.00172237	1	1	1	1	0	1	1	1	1	1	1
	pb-3S-3b_fast	vs.	pb-3Y-3a_fast	1	1	1	1	1	1	1	1	0.014545	1	1	1	1	1	1	1	1	1	1	1	1	1	1	1	1	0.0496015	1	1	1	1	1	1	1	1	1	1	1	1	1	1	1	1	1	1	1	1
	pb-3SN-3a_fast	vs.	pb-3Y-3a_fast	1	1	1	1	1	1	1	1	0.82756	1	1	1	1	1	1	1	1	1	1	1	1	1	1	1	1	0	1	1	1	1	1	1	1	1	1	1	1	1	1	1	1	1	1	1	1	1
	pb-2S-3a_slow	vs.	pb-2S-4a_slow	1	1	1	0.00238028	1	1	1	1	0.0951534	1	1	1	1	1	1	1	1	0.0680604	1	1	1	1	1	1	1	1	1	1	1	1	1	1	1	1	1	1	1	1	1	1	1	1	1	1	1	1
	pb-2S-3a_slow	vs.	pb-2S-4b_slow	1	1	1	0.0864209	1	1	1	1	0.00210709	1	1	1	1	1	1	1	1	0.837092	1	1	1	1	0.28737	1	1	1	1	1	1	1	1	1	1	1	1	1	1	1	1	1	1	1	1	1	1	1
	pb-2S-3a_slow	vs.	pb-3SN-4a_slow	1	1	1	0	1	1	1	1	1	1	1	1	1	1	1	1	1	0.12644	1	1	1	1	1	1	1	0.0237602	1	1	1	1	1	1	1	1	1	1	1	1	1	0.765591	1	1	1	1	1	1
	pb-2S-3a_slow	vs.	pb-3Y-4a_slow	1	1	1	1	1	1	1	1	0	1	1	1	1	1	1	1	1	1	1	1	1	1	0.0343251	1	1	1	1	1	1	1	1	1	1	1	1	1	1	1	1	1	1	1	1	1	1	1
	pb-2S-3a_slow	vs.	pb-3Y-4b_slow	1	1	1	1	1	1	1	1	0	1	1	1	1	1	1	1	1	1	1	1	1	1	0	1	1	1	1	1	1	1	1	1	1	1	1	1	1	1	1	1	1	1	1	1	1	1
	pb-2S-4a_slow	vs.	pb-2S-4b_slow	1	1	1	1	1	1	1	1	0	1	1	1	1	1	1	1	1	1	1	1	1	1	0.344702	1	1	1	1	1	1	1	1	1	1	1	1	1	1	1	1	8.90265e-05	1	1	1	1	1	1
	pb-2S-4a_slow	vs.	pb-3SN-4a_slow	1	1	1	1	1	1	1	1	0.554646	1	1	1	1	1	1	1	1	1	1	1	1	1	0	1	1	0.0896916	1	1	1	1	1	1	1	1	1	1	1	1	1	1	1	1	1	1	1	1
	pb-2S-4a_slow	vs.	pb-3Y-4a_slow	1	1	1	1	1	1	1	1	1	1	1	1	1	1	1	1	1	1	1	1	1	1	0.34744	1	1	0	1	1	1	1	1	1	1	1	1	1	1	1	1	0.000749983	1	1	1	1	1	1
	pb-2S-4a_slow	vs.	pb-3Y-4b_slow	1	1	1	1	1	1	1	1	0.0168154	1	1	1	1	1	1	1	1	1	1	1	1	1	0.0654386	1	1	0.217515	1	1	1	1	1	1	1	1	1	1	1	1	1	1	1	1	1	1	1	1
	pb-2S-4b_slow	vs.	pb-3SN-4a_slow	1	1	1	1	1	1	1	1	0.00382786	1	1	1	1	1	1	1	1	1	1	1	1	1	0.5997	1	1	0.417071	1	1	1	1	1	1	1	1	1	1	1	1	1	1.14753e-12	1	1	1	1	1	1
	pb-2S-4b_slow	vs.	pb-3Y-4a_slow	1	1	1	1	1	1	1	1	1	1	1	1	1	1	1	1	1	1	1	1	1	1	0.604071	1	1	7.84621e-11	1	1	1	1	1	1	1	1	1	1	1	1	1	1	1	1	1	1	1	1
	pb-2S-4b_slow	vs.	pb-3Y-4b_slow	1	1	1	1	1	1	1	1	0	1	1	1	1	1	1	1	1	1	1	1	1	1	0.0147516	1	1	0	1	1	1	1	1	1	1	1	1	1	1	1	1	0	1	1	1	1	1	1
	pb-3SN-4a_slow	vs.	pb-3Y-4a_slow	1	1	1	1	1	1	1	1	0	1	1	1	1	1	1	1	1	1	1	1	1	1	0.435797	1	1	1	1	1	1	1	1	1	1	1	1	1	1	1	1	0	1	1	1	1	1	1
	pb-3SN-4a_slow	vs.	pb-3Y-4b_slow	1	1	1	1	1	1	1	1	1	1	1	1	1	1	1	1	1	1	1	1	1	1	0.438609	1	1	0	1	1	1	1	1	1	1	1	1	1	1	1	1	1	1	1	1	1	1	1
	pb-3Y-4a_slow	vs.	pb-3Y-4b_slow	1	1	1	1	1	1	1	1	1	1	1	1	1	1	1	1	1	1	1	1	1	1	1	1	1	0	1	1	1	1	1	1	1	1	1	1	1	1	1	1	1	1	1	1	1	1
	pb-2S-3b_fast	vs.	pb-2S-3a_slow	1	1	1	1	1	1	1	1	0	1	1	1	1	1	1	1	1	1	1	1	1	1	0.00707712	1	1	1	1	1	1	1	1	1	1	1	1	1	1	1	1	1	1	1	1	1	1	1
	pb-2S-3b_fast	vs.	pb-2S-4a_slow	1	1	1	1	1	1	1	1	0	1	1	1	1	1	1	1	1	1	1	1	1	1	0	1	1	1	1	1	1	1	1	1	1	1	1	1	1	1	1	1	1	1	1	1	1	1
	pb-2S-3b_fast	vs.	pb-2S-4b_slow	1	1	1	1	1	1	1	1	0	1	1	1	1	1	1	1	1	1	1	1	1	1	0.00607955	1	1	2.29739e-06	1	1	1	1	1	1	1	1	1	1	1	1	1	7.31274e-07	1	1	1	1	1	1
	pb-2S-3b_fast	vs.	pb-3SN-4a_slow	1	1	1	1	1	1	1	1	0	1	1	1	1	1	1	1	1	1	1	1	1	1	0.0120701	1	1	0.125657	1	1	1	1	1	1	1	1	0.172402	1	1	1	1	0	1	1	1	1	1	1
	pb-2S-3b_fast	vs.	pb-3Y-4a_slow	1	1	1	1	1	1	1	1	0.00949761	1	1	1	1	1	1	1	1	1	1	1	1	1	0	1	1	1	1	1	1	1	1	1	1	1	1	1	1	1	1	0.151718	1	1	1	1	1	1
	pb-2S-3b_fast	vs.	pb-3Y-4b_slow	1	1	1	1	1	1	1	1	0.107338	1	1	1	1	1	1	1	1	1	1	1	1	1	0.00883468	1	1	1	1	1	1	1	1	1	1	1	1	1	1	1	1	0	1	1	1	1	1	1
	pb-2T-4b_fast	vs.	pb-2S-4a_slow	1	1	1	1	1	1	1	1	0	1	1	1	1	1	1	1	1	1	1	1	1	1	0	1	1	1	1	1	1	1	1	1	1	1	1	1	1	1	1	0.130721	1	1	1	1	1	1
	pb-2T-4b_fast	vs.	pb-2S-4b_slow	1	1	1	1	1	1	1	1	0	1	1	1	1	1	1	1	1	1	1	1	1	1	0.00469186	1	1	1	1	1	1	1	1	1	1	1	1	1	1	1	1	0	1	1	1	1	1	1
	pb-2T-4b_fast	vs.	pb-2S-3a_slow	1	1	1	1	1	1	1	1	0	1	1	1	1	1	1	1	1	1	1	1	1	1	0.000149235	1	1	0.0379331	1	1	1	1	1	1	1	1	0.286161	1	1	1	1	0	1	1	1	1	1	1
	pb-2T-4b_fast	vs.	pb-3SN-4a_slow	1	1	1	1	1	1	1	1	1	1	1	1	1	1	1	1	1	1	1	1	1	1	0	1	1	0	1	1	1	1	1	1	1	1	1	1	1	1	1	0	1	1	1	1	1	1
	pb-2T-4b_fast	vs.	pb-3Y-4a_slow	1	1	1	1	1	1	1	1	0.00814231	1	1	1	1	1	1	1	1	1	1	1	1	1	0	1	1	0.155833	1	1	1	1	1	1	1	1	1	1	1	1	1	1	1	1	1	1	1	1
	pb-2T-4b_fast	vs.	pb-3Y-4b_slow	1	1	1	1	1	1	1	1	0.106261	1	1	1	1	1	1	1	1	1	1	1	1	1	0.00715105	1	1	0	1	1	1	1	1	1	1	1	1	1	1	1	1	1.34375e-06	1	1	1	1	1	1
	pb-2Y-4a_fast	vs.	pb-2S-4a_slow	1	1	1	0	1	1	1	1	1	1	1	1	1	1	1	1	1	1	1	1	1	1	1	1	1	0	1	1	1	1	1	1	1	1	1	1	1	1	1	0	1	1	1	1	1	1
	pb-2Y-4a_fast	vs.	pb-2S-4b_slow	1	1	1	1	1	1	1	1	0	1	1	1	1	1	1	1	1	1	1	1	1	1	1	1	1	0.595677	1	1	1	1	1	1	1	1	1	1	1	1	1	0.00221888	1	1	1	1	1	1
	pb-2Y-4a_fast	vs.	pb-2S-3a_slow	1	1	1	1	1	1	1	1	0	1	1	1	1	1	1	1	1	1	1	1	1	1	1	1	1	0	1	1	1	1	1	1	1	1	1	1	1	1	1	0	1	1	1	1	1	1
	pb-2Y-4a_fast	vs.	pb-3SN-4a_slow	1	1	1	1	1	1	1	1	0.00122087	1	1	1	1	1	1	1	1	1	1	1	1	1	1	1	1	0	1	1	1	1	1	1	1	1	1	1	1	1	1	0	1	1	1	1	1	1
	pb-2Y-4a_fast	vs.	pb-3Y-4a_slow	1	1	1	1	1	1	1	1	1.23404e-08	1	1	1	1	1	1	1	1	1	1	1	1	1	0	1	1	6.22428e-07	1	1	1	1	1	1	1	1	1	1	1	1	1	0	1	1	1	1	1	1
	pb-2Y-4a_fast	vs.	pb-3Y-4b_slow	1	1	1	1	1	1	1	1	0.168135	1	1	1	1	1	1	1	1	1	1	1	1	1	1	1	1	0	1	1	1	1	1	1	1	1	1	1	1	1	1	0	1	1	1	1	1	1
	pb-3ik-4b_fast	vs.	pb-2S-4a_slow	1	1	1	1	1	1	1	1	0.117491	1	1	1	1	1	1	1	1	0	1	1	1	1	0.00749665	1	1	1	0	1	1	1	1	1	1	1	0.00209378	1	1	1	1	0.781341	1	1	1	1	1	1
	pb-3ik-4b_fast	vs.	pb-2S-4b_slow	1	1	1	0.0103627	1	1	1	1	0.0149849	1	1	1	1	1	1	1	1	0.161816	1	1	1	1	0.00748144	1	1	1	1	1	1	1	1	1	1	1	1	1	1	1	1	1	1	1	1	1	1	1
	pb-3ik-4b_fast	vs.	pb-2S-3a_slow	1	1	1	0	1	1	1	1	0.0231659	1	1	1	1	1	1	1	1	0	1	1	1	1	0.0123105	1	1	1	1	1	1	1	1	1	1	1	0.149253	1	1	1	1	0.0145256	1	1	1	1	1	1
	pb-3ik-4b_fast	vs.	pb-3SN-4a_slow	1	1	1	0	1	1	1	1	0.368443	1	1	1	1	1	1	1	1	0.681592	1	1	1	1	0.00510132	1	1	1	0.0268218	1	1	1	1	1	1	1	1	1	1	1	1	0.0132165	1	1	1	1	1	1
	pb-3ik-4b_fast	vs.	pb-3Y-4a_slow	1	1	1	0.175136	1	1	1	1	0.722456	1	1	1	1	1	1	1	1	0	1	1	1	1	0.000208697	1	1	1	1	1	1	1	1	1	1	1	0.240897	1	1	1	1	0.116045	1	1	1	1	1	1
	pb-3ik-4b_fast	vs.	pb-3Y-4b_slow	1	1	1	0.00228333	1	1	1	1	1	1	1	1	1	1	1	1	1	0.0673689	1	1	1	1	0.00755422	1	1	0.0161773	1	1	1	1	1	1	1	1	1	1	1	1	1	1	1	1	1	1	1	1
	pb-3K-3b_fast	vs.	pb-2S-4a_slow	1	1	1	0.0327799	1	1	1	1	0	1	1	1	1	1	1	1	1	1	1	1	1	1	0	1	1	1	1	1	1	1	1	1	1	1	0.026105	1	1	1	1	1	1	1	1	1	1	1
	pb-3K-3b_fast	vs.	pb-2S-4b_slow	1	1	1	0.00238029	1	1	1	1	1	1	1	1	1	1	1	1	1	1	1	1	1	1	0.00709269	1	1	2.84345e-06	0.670755	1	1	1	1	1	1	1	0.00180049	1	1	1	1	1.81453e-11	1	1	1	1	1	1
	pb-3K-3b_fast	vs.	pb-2S-3a_slow	1	1	1	1	1	1	1	1	0	1	1	1	1	1	1	1	1	1	1	1	1	1	0	1	1	1	1	1	1	1	1	1	1	1	1	1	1	1	1	1	1	1	1	1	1	1
	pb-3K-3b_fast	vs.	pb-3SN-4a_slow	1	1	1	1	1	1	1	1	0	1	1	1	1	1	1	1	1	1	1	1	1	1	0	1	1	1	1	1	1	1	1	1	1	1	1	1	1	1	1	0	1	1	1	1	1	1
	pb-3K-3b_fast	vs.	pb-3Y-4a_slow	1	1	1	1	1	1	1	1	0.00222159	1	1	1	1	1	1	1	1	1	1	1	1	1	0	1	1	1	1	1	1	1	1	1	1	1	1	1	1	1	1	0	1	1	1	1	1	1
	pb-3K-3b_fast	vs.	pb-3Y-4b_slow	1	1	1	1	1	1	1	1	0	1	1	1	1	1	1	1	1	1	1	1	1	1	0	1	1	1	1	1	1	1	1	1	1	1	1	1	1	1	1	0	1	1	1	1	1	1
	pb-3S-3b_fast	vs.	pb-2S-4a_slow	1	1	1	1	1	1	1	1	0.00173428	1	1	1	1	1	1	1	1	1	1	1	1	1	0	1	1	0.315694	1	1	1	1	1	1	1	1	1	1	1	1	1	1	1	1	1	1	1	1
	pb-3S-3b_fast	vs.	pb-2S-4b_slow	1	1	1	0.238147	1	1	1	1	1	1	1	1	1	1	1	1	1	1	1	1	1	1	0	1	1	0	1	1	1	1	1	1	1	1	0.197317	1	1	1	1	1	1	1	1	1	1	1
	pb-3S-3b_fast	vs.	pb-2S-3a_slow	1	1	1	1	1	1	1	1	1	1	1	1	1	1	1	1	1	1	1	1	1	1	0	1	1	0	1	1	1	1	1	1	1	1	1	1	1	1	1	0	1	1	1	1	1	1
	pb-3S-3b_fast	vs.	pb-3SN-4a_slow	1	1	1	1	1	1	1	1	1	1	1	1	1	1	1	1	1	1	1	1	1	1	0	1	1	0	1	1	1	1	1	1	1	1	1	1	1	1	1	0	1	1	1	1	1	1
	pb-3S-3b_fast	vs.	pb-3Y-4a_slow	1	1	1	1	1	1	1	1	1	1	1	1	1	1	1	1	1	1	1	1	1	1	0	1	1	0	1	1	1	1	1	1	1	1	1	1	1	1	1	0	1	1	1	1	1	1
	pb-3S-3b_fast	vs.	pb-3Y-4b_slow	1	1	1	1	1	1	1	1	1	1	1	1	1	1	1	1	1	1	1	1	1	1	0	1	1	0.00151814	1	1	1	1	1	1	1	1	1	1	1	1	1	0	1	1	1	1	1	1
	pb-3SN-3a_fast	vs.	pb-2S-4a_slow	1	1	1	0	1	1	1	1	0.241987	1	1	1	1	1	1	1	1	1	1	1	1	1	0.014307	1	1	0	1	1	1	1	1	1	1	1	0.00380267	1	1	1	1	1	1	1	1	1	1	1
	pb-3SN-3a_fast	vs.	pb-2S-4b_slow	1	1	1	1	1	1	1	1	0.029278	1	1	1	1	1	1	1	1	1	1	1	1	1	0.0142768	1	1	0.0695021	1	1	1	1	1	1	1	1	1	1	1	1	1	1	1	1	1	1	1	1
	pb-3SN-3a_fast	vs.	pb-2S-3a_slow	1	1	1	0.00195899	1	1	1	1	0.0458742	1	1	1	1	1	1	1	1	1	1	1	1	1	0.0238992	1	1	0	1	1	1	1	1	1	1	1	0.30869	1	1	1	1	0	1	1	1	1	1	1
	pb-3SN-3a_fast	vs.	pb-3SN-4a_slow	1	1	1	2.31474e-06	1	1	1	1	0.770726	1	1	1	1	1	1	1	1	1	1	1	1	1	0.00959889	1	1	0	1	1	1	1	1	1	1	1	1	1	1	1	1	0	1	1	1	1	1	1
	pb-3SN-3a_fast	vs.	pb-3Y-4a_slow	1	1	1	1	1	1	1	1	1	1	1	1	1	1	1	1	1	1	1	1	1	1	0.000340601	1	1	0	1	1	1	1	1	1	1	1	0.501697	1	1	1	1	0	1	1	1	1	1	1
	pb-3SN-3a_fast	vs.	pb-3Y-4b_slow	1	1	1	1	1	1	1	1	1	1	1	1	1	1	1	1	1	1	1	1	1	1	0.0144207	1	1	1	1	1	1	1	1	1	1	1	1	1	1	1	1	0	1	1	1	1	1	1
	pb-3Y-3a_fast	vs.	pb-2S-4a_slow	1	1	1	0.00533346	1	1	1	1	0	1	1	1	1	1	1	1	1	1	1	1	1	1	0.0139275	1	1	1	0.79123	1	1	1	1	1	1	1	0.00417462	1	1	1	1	1	1	1	1	1	1	1
	pb-3Y-3a_fast	vs.	pb-2S-4b_slow	1	1	1	1	1	1	1	1	0	1	1	1	1	1	1	1	1	1	1	1	1	1	0.013901	1	1	1	1	1	1	1	1	1	1	1	1	1	1	1	1	1	1	1	1	1	1	1
	pb-3Y-3a_fast	vs.	pb-3SN-4a_slow	1	1	1	1	1	1	1	1	0	1	1	1	1	1	1	1	1	1	1	1	1	1	0.0222499	1	1	0.000188645	1	1	1	1	1	1	1	1	0.23477	1	1	1	1	0	1	1	1	1	1	1
	pb-3Y-3a_fast	vs.	pb-2S-3a_slow	1	1	1	1	1	1	1	1	0	1	1	1	1	1	1	1	1	1	1	1	1	1	0.00968184	1	1	8.24785e-13	1	1	1	1	1	1	1	1	1	1	1	1	1	0	1	1	1	1	1	1
	pb-3Y-3a_fast	vs.	pb-3Y-4a_slow	1	1	1	1	1	1	1	1	0	1	1	1	1	1	1	1	1	1	1	1	1	1	0.000472591	1	1	1	1	1	1	1	1	1	1	1	0.368871	1	1	1	1	0	1	1	1	1	1	1
	pb-3Y-3a_fast	vs.	pb-3Y-4b_slow	1	1	1	1	1	1	1	1	1	1	1	1	1	1	1	1	1	1	1	1	1	1	0.0140287	1	1	0	1	1	1	1	1	1	1	1	1	1	1	1	1	0	1	1	1	1	1	1
[truncated: 277 more columns]
