# Supplementary material for: Establishment of an unfed strain of Paramecium bursaria and analysis of associated bacterial communities controlling its proliferation
Source: Front Microbiol. 2023 Mar 7;14:1036372. doi: 10.3389/fmicb.2023.1036372 (PMC10029143; doi:10.3389/fmicb.2023.1036372)
Supplement: SUPPLEMENTARY TABLE S2 — Abundance of bacterial taxa detected in actively and poorly proliferating P. bursaria strains. The actively proliferating P. bursaria strains (eight in red) and the poorly proliferating P. bursaria strains (six in blue) are indicated in Supplementary Table S1. Identified DNA sequences are shown on the righthand side. [file Table_2.XLSX]

## Sheet: Table S2a
	ID	Name	Taxonomy	Combined Abundance	Min	Max	Mean	Median	Std	pb-2S-3b_S5_fast	pb-2T-4b_S6_fast	pb-2Y-4a_S285_fast	pb-3ik-4b_S287_fast	pb-3K-3b_S286_fast	pb-3S-3b_S7_fast	pb-3SN-3a_S8_fast	pb-3Y-3a_S284_fast	pb-3SN-4a_S14_slow	pb-2S-4a_S292_slow	pb-2S-4b_S293_slow	pb-3Y-4a_S295_slow	pb-2S-3a_S16_slow	pb-3Y-4b_S294_slow	Sequence
	g__Syntrophomonas, 1110842	1110842	k__Bacteria, p__Firmicutes, c__Clostridia, o__Clostridiales, f__Syntrophomonadaceae, g__Syntrophomonas, s__	3	0	3	0.1875	0	0.75	3	0	0	0	0	0	0	0	0	0	0	0	0	0	TGGGGAATATTGCGCAATGGGGGAAACCCTGACGCAGCGACGCCGCGTGAGCGAAGAAGGCCTTCGGGTTGTAAAGCTCTGTTGTAAGGGACGAAGGATTGGGGTAGTAACTGACCCCAAGGTGACGGTACCTTACGAGGAAGCCCCGGCTAACTACGTGCCAGCAGCCGCGGTAAGACGTAGGGGGCGAGCGTTGTCCGGAATTACTGGGCGTAAAGAGCACGTAGGCGGGTATTTAAGTCAGGTGTGAAAGACCGCAGCCCAACTGCGGGGTTGCACTTGAAACTGGATATCTTGAGGGCAGGAGAGGTCAGTGGAATTCCTGGTGTAGCGGTGAAATGCGTAGATATCAGGAGGAACACCAGTGGCGAAGGCGGCTGACTGGACTGACCCTGACGC…
	g__Clostridium, 1047886	1047886	k__Bacteria, p__Firmicutes, c__Clostridia, o__Clostridiales, f__Clostridiaceae, g__Clostridium, s__	7	0	5	0.4375	0	1.31498	2	0	0	0	0	0	0	0	5	0	0	0	0	0	TGGGGAATATTGCGCAATGGGGGGAACCCTGACGCAGCAACGCCGCGTGAAGGATGAAGGCCTTCGGGTTGTAAACTTCTTTGATTGGGGAAGAAATTTGACGGTACCCAAAGAACAAGCCACGGCTAACTACGTGCCAGCAGCCGCGGTAATACGTAGGTGGCGAGCGTTGTCCGGAATTACTGGGTGTAAAGGGCGTGTAGGCGGGGATGCAAGTCAGATGTGAAATTCCGGGGCTCAACCCCGGCACTGCATCTGAAACTGTGTCTCTTGAGTGCTGGAGAGGAAAGTGGAATTCCTAGTGTAGCGGTGAAATGCGTAGAGATTAGGAGGAACACCAGTGGCGAAGGCGACTTTCTGGACAGTAACTGACGCTGAGGCGCGAGAGCGTGGGGAGCA…
	g__Klebsiella, 813217	813217	k__Bacteria, p__Proteobacteria, c__Gammaproteobacteria, o__Enterobacteriales, f__Enterobacteriaceae, g__Klebsiella, s__	23	0	23	1.4375	0	5.75	23	0	0	0	0	0	0	0	0	0	0	0	0	0	TGGGGAATATTGCACATTGGGCGCAAGCCTGATGCAGCCATGCCGCGTGTGTGAAGAAGGCCTTCGGGTTGTAAAGCACTTTCAGCGGGGAGGAAGGCGGTGAGGTTAATAACCTCATCGATTGACGTTACCCGCAGAAGAAGCACCGGCTAACTCCGTGCCAGCAGCCGCGGTAATACGGAGGGTGCAAGCGTTAATCGGAATTACTGGGCGTAAAGCGCACGCAGGCGGTCTGTCAAGTCGGATGTGAAATCCCCGGGCTCAACCTGGGAACTGCATTCGAAACTGGCAGGCTAGAGTCTTGTAGAGGGGGGTAGAATTCCAGGTGTAGCGGTGAAATGCGTAGAGATCTGGAGGAATACCGGTGGCGAAGGCGGCCCCCTGGACAAAGACTGACGC…
	f__Methylobacteriaceae, 785526	785526	k__Bacteria, p__Proteobacteria, c__Alphaproteobacteria, o__Rhizobiales, f__Methylobacteriaceae, g__, s__	29542	0	22793	1846.38	0	5822.5	6598	0	0	0	32	0	115	0	0	0	0	2	22793	0	GTGGGGAATATTGGACAATGGGCGCAAGCCTGATCCAGCCATGCCGCGTGAGTGATGAAGGCCTTAGGGTTGTAAAGCTCTTTTGTCCGGGACGATAATGACGGTACCGGAAGAATAAGCCCCGGCTAACTTCGTGCCAGCAGCCGCGGTAATACGAAGGGGGCTAGCGTTGCTCGGAATCACTGGGCGTAAAGGGCGCGTAGGCGGCCGATTAAGTCGGGGGTGAAAGCCTGTGGCTCAACCACAGAATTGCCTTCGATACTGGTTGGCTTGAGACCGGAAGAGGACAGCGGAACTGCGAGTGTAGAGGTGAAATTCGTAGATATTCGCAAGAACACCAGTGGCGAAGGCGGCTGTCTGGTCCGGTTCTGACGCTGAGGCGCGAAAGCGTGGGGAGCA…
	f__Ruminococcaceae, 693491	693491	k__Bacteria, p__Firmicutes, c__Clostridia, o__Clostridiales, f__Ruminococcaceae, g__, s__	11	0	5	0.6875	0	1.53704	3	3	0	0	0	0	0	0	5	0	0	0	0	0	TGGGGAATATTGCGCAATGGGGGGAACCCTGACGCAGCGACGCCGCGTGAAGGAAGAAGGCCTTCGGGTTGTAAACTTCTTTGATGAGGGACGAAGGAAGTGACGGTACCTCAAAAACAAGCCACGGCTAACTACGTGCCAGCAGCCGCGGTAATACGTAGGTGGCGAGCGTTGTCCGGAATTACTGGGTGTAAAGGGCGTGTAGGCGGGGATGCAAGTCAGATGTGAAATACCGCGGCTTAACCGCGGGGCTGCATCTGAAACTGTGTCTCTTGAGTGTCGGAGAGGAAAGCGGAATTCCCAGTGTAGCGGTGAAATGCGTAGAGATTGGGAGGAACACCGGTGGCGAAGGCGGCTTTCTGGACGACAACTGACGCTGAGGCGCGAAAGCGTGGGGAG…
	f__Porphyromonadaceae, 625470	625470	k__Bacteria, p__Bacteroidetes, c__Bacteroidia, o__Bacteroidales, f__Porphyromonadaceae, g__, s__	12	0	7	0.75	0	1.87972	7	2	0	0	0	0	0	0	0	0	3	0	0	0	TGAGGAATATTGGTCAATGGGCGGGAGCCTGAACCAGCCAAGTCGCGTGAAGGAAGAAGGATCTATGGTTCGTAAACTTCTTTTGCAGGGGAATAAAGTGCAGGACGTGTCCTGTTTTGTATGTACCCTGAGAATAAGGATCGGCTAACTCCGTGCCAGCAGCCGCGGTAATACGGAGGATCCGAGCGTTATCCGGATTTATTGGGTTTAAAGGGTGCGTAGGTGGTTTGATAAGTCAGCGGTGAAAGTTTGCAGCTTAACTGTAAAAATGCCGTTGAAACTGTCGGACTTGAGTGTAAATGAGGTAGGCGGAATGCGTGGTGTAGCGGTGAAATGCATAGATATCACGCAGAACTCCGATTGCGAAGGCAGCTTACTAAGCTACAACTGACACTGAAG…
	f__Bradyrhizobiaceae, 580625	580625	k__Bacteria, p__Proteobacteria, c__Alphaproteobacteria, o__Rhizobiales, f__Bradyrhizobiaceae, g__, s__	8	0	6	0.5	0	1.54919	2	0	0	0	0	0	0	0	0	0	0	0	6	0	TGGGGAATATTGGACAATGGGCGCAAGCCTGATCCAGCCATGCCGCGTGAGTGATGAAGGCCCTAGGGTTGTAAAGCTCTTTTGTGCGGGAAGATAATGACGGTACCGCAAGAATAAGCCCCGGCTAACTTCGTGCCAGCAGCCGCGGTAATACGAAGGGGGCTAGCGTTGCTCGGAATCACTGGGCGTAAAGGGTGCGTAGGCGGGTCTTTAAGTCAGGGGTGAAATCCTGGAGCTCAACTCCAGAACTGCCTTTGATACTGAGGATCTTGAGTTCGGGAGAGGTGAGTGGAACTGCGAGTGTAGAGGTGAAATTCGTAGATATTCGCAAGAACACCAGTGGCGAAGGCGGCTCACTGGCCCGATACTGACGCTGAGGCACGAAAGCGTGGGGAGCAA…
	f__Saprospiraceae, 570006	570006	k__Bacteria, p__Bacteroidetes, c__[Saprospirae], o__[Saprospirales], f__Saprospiraceae, g__, s__	6	0	6	0.375	0	1.5	6	0	0	0	0	0	0	0	0	0	0	0	0	0	TAGGGAATATTGGTCAATGGACGAAAGTCTGAACCAGCCATTCCGCGTGCAGGAAGAAGGTCCTATGGACTGTAAACTGCTTTTAGCAGAGAAGAAACGCCTTCATTTATGAGGGTCTGACGGTATCTGCAGAATAAGCACCGGCTAACTCCGTGCCAGCAGCCGCGGTAATACGGGGGGTGCAAGCGTTATCCGGAATCACTGGGTTTAAAGGGTGCGTAGGCGGGACATTAAGTCAGTGGTGAAAGTCTGTTGCTTAACGATAGAATTGCCGTTGATACTGATGTTCTTGAATTGGGTTGAGGTTAGCGGAATGTGACATGTAGCGGTGAAATGCATAGATATGTCATGGAACACCAATTGCGAAGGCAGCTAGCTGGGCCTTGATTGACGCTGAGG…
	g__Kaistia, 551756	551756	k__Bacteria, p__Proteobacteria, c__Alphaproteobacteria, o__Rhizobiales, f__Rhizobiaceae, g__Kaistia, s__	23476	0	9660	1467.25	194	2830.01	599	7081	312	0	1401	0	326	69	0	2604	1344	0	0	4	TGGGGAATATTGGACAATGGGCGCAAGCCTGATCCAGCCATGCCGCGTGTGTGATGAAGGCCTTAGGGTTGTAAAGCACTTTCGCCGATGAAGATAATGACTGTAGTCGGAGAAGAAGCCCCGGCTAACTTCGTGCCAGCAGCCGCGGTAATACGAAGGGGGCAAGCGTTGTTCGGATTTACTGGGCGTAAAGCGTACGTAGGCGGATGATTAAGTCAGGGGTGAAATCCCGGGGCTCAACCTCGGAACTGCCTTTGATACTGGTCGTCTTGAGTCCGGGAGAGGTGAGTGGAACTCCTAGTGTAGAGGTGAAATTCGTAGATATTAGGAAGAACACCAGTGGCGAAGGCGGCTCACTGGCCCGGAACTGACGCTGAGGTACGAAAGCGTGGGGAGCAA…
	f__TIBD11, 539827	539827	k__Bacteria, p__OP9, c__OPB46, o__OPB72, f__TIBD11, g__, s__	23	0	9	1.4375	0	2.89756	2	9	0	0	0	0	0	0	0	0	0	0	5	0	TGAGGAATCTTGGGCAATGGGCGAAAGCCTGACCCAGCGACGCCGCGTGGAGGAAGAAGGCCTTCGGGTCGTAAACTCCTGTTTGGGGAGAAGAACAAGAGAGAAGTTAATAGCTTCTCTCTCTGACGGTATCCCCGGAGAAAGCTCCGGCTAATTACGTGCCAGCAGCCGCGGTAATACGTAAGGAGCGAGCGTTGTCCGGATTTACTGGGCGTAAAGGGCTCGTAGGTGGTTTCTTAGGTCTCACGTGAAATTCCCTGGCTCAACCAGGGAGGGTCGTGGGAAACCGAGAGGCTAGAGGGCAGGAGAGGAGAGTGGAATTCCCGGTGTAGCGGTGAAATGCGTAGAGATCGGGAGGAACACCAGTGGTGAAGACGGCTCTCTGGACTGTCCCTGACA…
	s__azabuensis, 533624	533624	k__Bacteria, p__Firmicutes, c__Erysipelotrichi, o__Erysipelotrichales, f__Erysipelotrichaceae, g__Sharpea, s__azabuensis	5	0	5	0.3125	0	1.25	5	0	0	0	0	0	0	0	0	0	0	0	0	0	TAGGGAATCTTCGGCAATGGGGGAAACCCTGACCGAGCAACGCCGCGTGAACGACGAAGGCCTTAGGGTCGTAAAGTTCTGTTGCGAAGGAAGAACGCCGGAGGGAGGAAATGCCCTGCGGGTGACGGTACTTCGCGAGAAAGCCACGGCTAACTACGTGCCAGCAGCCGCGGTAATACGTAGGTGGCGAGCGTTATCCGGAATCATTGGGCGTAAAGAGGGAGCAGGCGGCCGTGAGGGTCTGTGGTAAAAGACTGAAGCTCAACTTCAGTGAGCCATGGAAACCGGACGGCTGGAGTGCGGCAGAGGATCGTGGAATTCCATGTGTAGCGGTGAAATGCGTAGATATATGGAGGAACACCAGTGGCGAAGGCGACGGTCTGGGCCTGCACTGACGCT…
	g__Agrobacterium, 521073	521073	k__Bacteria, p__Proteobacteria, c__Alphaproteobacteria, o__Rhizobiales, f__Rhizobiaceae, g__Agrobacterium, s__	8	0	8	0.5	0	2	8	0	0	0	0	0	0	0	0	0	0	0	0	0	TGGGGAATATTGGACAATGGGCGCAAGCCTGATCCAGCCATGCCGCGTGAGTGATGAAGGCCTTAGGGTTGTAAAGCTCTTTCACCGGAGAAGATAATGACGGTATCCGGAGAAGAAGCCCCGGCTAACTTCGTGCCAGCAGCCGCGGTAATACGAAGGGGGCTAGCGTTGTTCGGAATTACTGGGCGTAAAGCGCACGTAGGCGGATATTTAAGTCAGGGGTGAAATCCCAGAGCTCAACTCTGGAACTGCCTTTGATACTGGGTATCTTGAGTATGGAAGAGGTAAGTGGAATTCCGAGTGTAGAGGTGAAATTCGTAGATATTCGGAGGAACACCAGTGGCGAAGGCGGCTTACTGGTCCATTACTGACGCTGAGGTGCGAAAGCGTGGGGAGCAA…
	g__Anaerostipes, 520836	520836	k__Bacteria, p__Firmicutes, c__Clostridia, o__Clostridiales, f__Lachnospiraceae, g__Anaerostipes, s__	6	0	6	0.375	0	1.5	6	0	0	0	0	0	0	0	0	0	0	0	0	0	TGGGGAATATTGCACAATGGGGGAAACCCTGATGCAGCGACGCCGCGTGAGCGATGAAGTATTTCGGTATGTAAAGCTCTATCAGCAAGGAAGATAATGACGGTACTTGACTAAGAAGCCCCGGCTAACTACGTGCCAGCAGCCGCGGTAATACGTAGGGGGCAAGCGTTATCCGGATTTACTGGGTGTAAAGGGAGCGTAGACGGTCTGGCAAGTCTGATGTGAAAGCCTGGGGCTCAACCCCGGAACTGCATTGGAAACTGTTGGACTAGAGTGCAGGAGAGGTAAGTGGAATCCCTAGTGTAGCGGTGAAATGCGTAGATATTAGGAGGAACACCAGTGGCGAAGGCGGCTTACTGGACTGTAACTGACGTTGAGGCTCGAAAGCGTGGGGAGCAA…
	f__Methylobacteriaceae, 344232	344232	k__Bacteria, p__Proteobacteria, c__Alphaproteobacteria, o__Rhizobiales, f__Methylobacteriaceae, g__, s__	15	0	13	0.9375	0	3.25512	2	0	0	0	0	0	0	0	0	0	0	0	13	0	TGGGGAATATTGGACAATGGGCGCAAGCCTGATCCAGCCATGCCGCGTGAGTGATGAAGGCCTTAGGGTTGTAAAGCTCTTTTGTCCGGGACGATAATGACGGTACCGGAAGAATAAGCCCCGGCTAACTTCGTGCCAGCAGCCGCGGTAATACGAAGGGGGCTAGCGTTGCTCGGAATCACTGGGCGTAAAGGGCGCGTAGGCGGCCGATTAAGTCGGGGGTGAAAGCCTGTGGCTCAACCACAGAATTGCCTTCGATACTGGTTGGCTTGAGACTGGAAGAGGACAGCGGAACTGCGAGTGTAGAGGTGAAATTCGTAGATATTCGCAAGACACCAGTGGCGAAANNNGCTGTCTGGTCCNGNTCTGACGCTGAGGCGCGAAAGCGTNGGNNAGCAA…
	g__Caldicoprobacter, 267608	267608	k__Bacteria, p__Firmicutes, c__Clostridia, o__Clostridiales, f__Caldicoprobacteraceae, g__Caldicoprobacter, s__	5	0	5	0.3125	0	1.25	5	0	0	0	0	0	0	0	0	0	0	0	0	0	TGGGGAATATTGCGCAATGGGGGGAACCCTGACGCAGCAACGCCGCGTGAGTGAAGAAGGTCTTCGGATCGTAAAGCTCTGTCATCGGGGACGAAGAATGACGGTACCCGAAGAGGAAGCCCCGGCTAACTACGTGCCAGCAGCCGCGGTAATACGTAGGGGGCGAGCGTTGTCCGGAATTACTGGGCGTAAAGGGTGCGTAGGCGGCCTGATAAGTCAGGTGTGAAATACCAGGGCTCAACTCTGGGGGTGCACATGAAACTGTCGGGCTTGAGTGCAGGAGAGGAAAGCGGAATTCCTAGTGTAGCGGTGAAATGCGTAGATATTAGGAGGAACACCAGTGGCGAAGGCGGCTTTCTGGACTGTAACTGACGCTGAGGCACGAAAGCGTGGGTAGCG…
	g__Sphingobium, 256089	256089	k__Bacteria, p__Proteobacteria, c__Alphaproteobacteria, o__Sphingomonadales, f__Sphingomonadaceae, g__Sphingobium, s__	18	0	18	1.125	0	4.5	18	0	0	0	0	0	0	0	0	0	0	0	0	0	TAGGGAATATTGGACAATGGGGGCAACCCTGATCCAGCAATGCCGCGTGAGTGATGAAGGCCTTAGGGTTGTAAAGCTCTTTTACCCGAGATGATAATGACAGTATCGGGAGAATAAGCTCCGGCTAACTCCGTGCCAGCAGCCGCGGTAATACGGAGGGAGCTAGCGTTGTTCGGAATTACTGGGCGTAAAGCGCACGTAGGCGGCGATTTAAGTCAGAGGTGAAAGCCCGGGGCTCAACCCCGGAACTGCCTTTGAGACTGGATTGCTTGAATCCTGGAGAGGTGAGTGGAATTCCGAGTGTAGAGGTGAAATTCGTAGATATTCGGAAGAACACCAGTGGCGAAGGCGGCTCACTGGACAGGTATTGACGCTGAGGTGCGAAAGCGTGGGGAGCAA…
	f__D2, 254504	254504	k__Bacteria, p__Firmicutes, c__Clostridia, o__SHA-98, f__D2, g__, s__	14	0	7	0.875	0	2.09364	7	2	0	0	0	0	0	0	0	0	0	0	0	0	TTGGGAATCTTGGGCAATGGGCGAAAGCCTGACCCAGCGACGCCGCGTGAGGGAAGAAGGCCTTCGGGTCGTAAACCTCTGTCATGGGGGAAGAAGCAAGTGACGGTACCCCAAGAGGAAGCCCCTGCTAACTACGTGCCAGCAGCCGCGGTAATACGTAGGGGGCGAGCGTTGTCCGGATTTACTGGGCGTAAAGGGCGAGTAGGCGGTCTGTTAAGTCAGGTGTGAAATTCCAGGGCTCAACCCTGGGACTGCGCTTGAAACTGGCAGACTAGAGGGCAGGAGAGGGAAGTGGAATTCCCGGTGTAGCGGTGAAATGCGTAGATATCGGGAGGAACACCAGTGGCGAAGGCGGCTTCCTGGACTGTACCTGACGCTGAGGCGCGAAAGCTGGGGGAG…
	f__Bradyrhizobiaceae, 254116	254116	k__Bacteria, p__Proteobacteria, c__Alphaproteobacteria, o__Rhizobiales, f__Bradyrhizobiaceae, g__, s__	3404	0	3214	212.75	0	800.837	103	0	0	0	36	0	0	51	0	0	0	0	3214	0	TGGGGAATATTGGACAATGGGCGCAAGCCTGATCCAGCCATGCCGCGTGAGTGATGAAGGCCCTAGGGTTGTAAAGCTCTTTTGTGCGGGAAGATAATGACGGTACCGCAAGAATAAGCCCCGGCTAACTTCGTGCCAGCAGCCGCGGTAATACGAAGGGGGCTAGCGTTGCTCGGAATCACTGGGCGTAAAGGGTGCGTAGGCGGGTCTTTAAGTCAGGGGTGAAATCCTGGAGCTCAACTCCAGAACTGCCTTTGATACTGAAGATCTTGAGTTCGGGAGAGGTGAGTGGAACTGCGAGTGTAGAGGTGAAATTCGTAGATATTCGCAAGAACACCAGTGGCGAAGGCGGCTCACTGGCCCGATACTGACGCTGAGGCACGAAAGCGTGGGGAGCAA…
	s__organophilum, 250112	250112	k__Bacteria, p__Proteobacteria, c__Alphaproteobacteria, o__Rhizobiales, f__Methylobacteriaceae, g__Methylobacterium, s__organophilum	23	0	23	1.4375	0	5.75	23	0	0	0	0	0	0	0	0	0	0	0	0	0	TGGGGAATATTGGACAATGGGCGCAAGCCTGATCCAGCCATGCCGCGTGAGTGATGAAGGCCTTAGGGTTGTAAAGCTCTTTTGTCCGGGACGATAATGACGGTACCGGAAGAATAAGCCCCGGCTAACTTCGTGCCAGCAGCCGCGGTAATACGAAGGGGGCTAGCGTTGCTCGGAATCACTGGGCGTAAAGGGCGCGTAGGCGGTCTTTTAAGTCGGGGGTGAAAGCCTGTGGCTCAACCACAGAATTGCCTTCGATACTGGGAGACTTGAGTTCGGAAGAGGTTGGTGGAACTGCGAGTGTAGAGGTGAAATTCGTAGATATTCGCAAGAACACCGGTGGCGAAGGCGGCCAACTGGTCCGACACTGACGCTGAGGCGCGAAAGCGTGGGGAGCAA…
	g__Dok59, 242183	242183	k__Bacteria, p__Proteobacteria, c__Betaproteobacteria, o__Rhodocyclales, f__Rhodocyclaceae, g__Dok59, s__	4	0	2	0.25	0	0.68313	2	0	0	0	0	0	0	0	0	0	0	0	0	0	TGGGGAATTTTGGACAATGGGGGCAACCCTGATCCAGCCATGCCGCGTGAGTGAAGAAGGCCTTCGGGTTGTAAAGCTCTTTCGGCCGGGAAGAAATCGCGCCAGCTAATACCTGGTGTGGATGACGGTACCGGAAGAAGAAGCACCGGCTAACTACGTGCCAGCAGCCGCGGTAATACGTAGGGTGCGAGCGTTAATCGGAATTACTGGGCGTAAAGCGTGCGCAGGCGGCTCTATAAGACAGATGTGAAATCCCCGGGCTTAACCTGGGAACTGCGTTTGTGACTGTAGGGCTTGAGTGCGGCAGAGGGGGGTGGAATTCCACGTGTAGCAGTGAAATGCGTAGAGATGTGGAGGAACACCGATGGCGAAGGCAGCCCCCTGGGTCGACACTGACGC…
	g__Caldicoprobacter, 210805	210805	k__Bacteria, p__Firmicutes, c__Clostridia, o__Clostridiales, f__Caldicoprobacteraceae, g__Caldicoprobacter, s__	6	0	4	0.375	0	1.08781	2	0	0	0	0	0	0	0	0	0	0	0	0	0	TGGGGAATATTGCGCAATGGGGGGAACCCTGACGCAGCGACGCCGCGTGAGCGAAGAAGGCCTTCGGGTCGTAAAGCTCTGTCTTTGGGGAAGAAGAAAGTGACGGTACCCAAGGAGGAAGCCCCGGCTAACTACGTGCCAGCAGCCGCGGTAACACGTAGGGGGCGAGCGTTGTCCGGAATTACTGGGCGTAAAGGGTGCGTAGGCGGCCTGATAAGTCAAGTGTGAAATACCCGGGCTCAACCTGGGTGGTGCACGTGAAACTGTCGGGCTTGAGTGCAGGAGAGGGAAGTGGAATTCCTAGTGTAGCGGTGAAATGCGTAGATATTAGGAGGAACACCAGTGGCGAAGGCGGCTTCCTGGACTGTAACTGGCGCTGAGGCACGAAAGCGTGGGGAG…
	f__Enterobacteriaceae, 197286	197286	k__Bacteria, p__Proteobacteria, c__Gammaproteobacteria, o__Enterobacteriales, f__Enterobacteriaceae, g__, s__	12	0	12	0.75	0	3	12	0	0	0	0	0	0	0	0	0	0	0	0	0	TGGGGAATATTGCACAATGGGCGCAAGCCTGATGCAGCCATGCCGCGTGTGTGAAGAAGGCCTTCGGGTTGTAAAGCACTTTCAGCGGGGAGGAAGGCGATAAGGTTAATAACCTTGTCGATTGACGTTACCCGCAGAAGAAGCACCGGCTAACTCCGTGCCAGCAGCCGCGGTAATACGGAGGGTGCAAGCGTTAATCGGAATTACTGGGCGTAAAGCGCACGCAGGCGGTCTGTCAAGTCGGATGTGAAATCCCCGGGCTCAACCTGGGAACTGCATTCGAAACTGGCAGGCTAGAGTCTTGTAGAGGGGGGTAGAATTCCAGGTGTAGCGGTGAAATGCGTAGAGATCTGGAGGAATACCGGTGGCGAAGGCGGCCCCCTGGACAAAGACTGACGC…
	o__Chlorophyta, 195168	195168	k__Bacteria, p__Cyanobacteria, c__Chloroplast, o__Chlorophyta, f__, g__, s__	59265	0	12182	3704.06	1610.5	4255.96	3614	10871	7463	6608	2089	8552	5745	12182	101	1132	0	0	0	0	TGAGGAATTTTCCGCAATGGGCGAAAGCCTGACGGAGCAATGCCGCGTGAAGGATGAAGGCCTATGGGTTGTAAACTTCTTTTCTCAGAGAAGAATTCTGACGGTATCTGAGGAATAAGCATCGGCTAACTCTGTGCCAGCAGCCGCGGTAAGACAGAGGATGCAAGCGTTATTCGGAATGATTGGGCGTAAAGCGTCTGTAGGTGGCTTAAAAAGTCTCCTGTCAAAGATCAGGGCTTAACCCTGGGCCGGCAGGAGAAACTCTTAGGCTCGAGTTTGGTAGGGGCAGAGGGAATTCCCGGTGGAGCGGTGAAATGCGTAGAGATCGGGAGGAACACCAAAAGGCGAAAGCACTCTGCTGGGCCACAACTGACACTGAGAGACGAAAGCGAGGGGAGC…
	f__Methylobacteriaceae, 177690	177690	k__Bacteria, p__Proteobacteria, c__Alphaproteobacteria, o__Rhizobiales, f__Methylobacteriaceae, g__, s__	37	0	30	2.3125	0	7.587	7	0	0	0	0	0	0	0	0	0	0	0	30	0	TGGGGAATATTGGACAATGGGCGCAAGCCTGATCCAGCCATGCCGCGTGAGTGATGAAGGCCTTAGGGTTGTAAAGCTCTTTTGTCCGGGACGATAATGACGGTACCGGAAGAATAAGCCCCGGCTAACTTCGTGCCAGCAGCCGCGGTAATACGAAGGGGGCTAGCGTTGCTCGGAATCACTGGGCGTAAAGGGCGCGTAGGCGGCCGATTAAGTCGGGGGTGAAAGCCTGTGGCTCAACCACAGAATTGCCTTCGATACTGGTTGGCTTGAGACCGGGAGAGACAGCGGGACTGCGAGTGTAGAGGTGAAATTCGTAGATATTCGCAGACACCAGTGCGAAGGCGGCTGTCTGGTCCGGTTCTGACGTGAGGCCGAAGCGTGGGAGCAACA
	g__Ralstonia, 152125	152125	k__Bacteria, p__Proteobacteria, c__Betaproteobacteria, o__Burkholderiales, f__Oxalobacteraceae, g__Ralstonia, s__	6	0	6	0.375	0	1.5	6	0	0	0	0	0	0	0	0	0	0	0	0	0	TGGGGAATTTTGGACAATGGGCGAAAGCCTGATCCAGCAATGCCGCGTGTGTGAAGAAGGCCTTCGGGTTGTAAAGCACTTTTGTCCGGAAAGAAATGGCTCTGGTTAATACCTGGGGTCGATGACGGTACCGGAAGAATAAGGACCGGCTAACTACGTGCCAGCAGCCGCGGTAATACGTAGGGTCCAAGCGTTAATCGGAATTACTGGGCGTAAAGCGTGCGCAGGCGGTTGTGCAAGACCGATGTGAAATCCCCGAGCTTAACTTGGGAATTGCATTGGTGACTGCACGGCTAGAGTGTGTCAGAGGGGGGTAGAATTCCACGTGTAACAGTGAAATGCGTAGAGATGTGGAGGAATACCGATGGCGAAGGCAGCCCCCTGGGATAACACTGACGC…
	g__Xanthobacter, 86452	86452	k__Bacteria, p__Proteobacteria, c__Alphaproteobacteria, o__Rhizobiales, f__Xanthobacteraceae, g__Xanthobacter, s__	8210	0	4126	513.125	35.5	1133.83	9	0	279	4126	23	150	67	2	1080	0	133	2276	0	17	TGGGGAATATTGGACAATGGGCGCAAGCCTGATCCAGCCATGCCGCGTGTGTGATGAAGGCCTTAGGGTTGTAAAGCACTTTCGCCGGTGAAGATAATGACGGTAACCGGAGAAGAAGCCCCGGCTAACTTCGTGCCAGCAGCCGCGGTAATACGAAGGGGGCAAGCGTTGCTCGGAATCACTGGGCGTAAAGCGCACGTAGGCGGGTCGTTAAGTCAGAGGTGAAAGCCTGGAGCTCAACTCCAGAACTGCCTTTGATACTGGCGACCTAGAGTTCGAGAGAGGTTGGTGGAACTGCGAGTGTAGAGGTGAAATTCGTAGATATTCGCAAGAACACCAGTGGCGAAGGCGGCCAACTGGCTCGATACTGACGCTGAGGTGCGAAAGCGTGGGGAGCAA…
	f__Methylobacteriaceae, 85734	85734	k__Bacteria, p__Proteobacteria, c__Alphaproteobacteria, o__Rhizobiales, f__Methylobacteriaceae, g__, s__	285	0	192	17.8125	0	51.6865	192	0	0	0	0	0	2	0	0	0	0	0	91	0	TGGGGAATATTGGACAATGGGCGCAAGCCTGATCCAGCCATGCCGCGTGAGTGATGAAGGCCTTAGGGTTGTAAAGCTCTTTTGTCCGGGACGATAATGACGGTACCGGAAGAATAAGCCCCGGCTAACTTCGTGCCAGCAGCCGCGGTAATACGAAGGGGGCTAGCGTTGCTCGGAATCACTGGGCGTAAAGGGCGCGTAGGCGGCCGATTAAGTCGGGGGTGAAAGCCTGTGGCTCAACCACAGAATTGCCTTCGATACTGGTTGGCTTGAGACCGGAAGAGGACAGCGGAACTGCGAGTGTAGAGGTGAAATTCGTAGATATTCGCAAGAACACCAGTGGCGAAGGCGGCTGTCTGGTCCGGATCTGACGCTGAGGCGCGAAAGCGTGGGGAGCAA…
	s__farmeri, 77675	77675	k__Bacteria, p__Proteobacteria, c__Gammaproteobacteria, o__Enterobacteriales, f__Enterobacteriaceae, g__Trabulsiella, s__farmeri	5	0	5	0.3125	0	1.25	5	0	0	0	0	0	0	0	0	0	0	0	0	0	TGGGGAATATTGCACAATGGGCGCAAGCCTGATGCAGCCATGCCGCGTGTATGAAGAAGGCCTTCGGGTTGTAAAGTACTTTCAGCGGGGAGGAAGGTGTTGTGGTTAATAACCACAGCAATTGACGTTACCCGCAGAAGAAGCACCGGCTAACTCCGTGCCAGCAGCCGCGGTAATACGGAGGGTGCAAGCGTTAATCGGAATTACTGGGCGTAAAGCGCACGCAGGCGGTCTGTCAAGTCGGATGTGAAATCCCCGGGCTCAACCTGGGAACTGCATTCGAAACTGGCAGGCTTGAGTCTCGTAGAGGGGGGTAGAATTCCACGTGTAGCGGTGAAATGCGTAGAGATCTGGAGGAATACCGGTGGCGAAGGCGGCCCCCTGGACGAAGACTGACGC…
	f__Methylobacteriaceae, 70862	70862	k__Bacteria, p__Proteobacteria, c__Alphaproteobacteria, o__Rhizobiales, f__Methylobacteriaceae, g__, s__	4	0	2	0.25	0	0.68313	2	0	0	0	0	0	0	0	0	0	0	0	2	0	TGGGGAATATTGGACAATGGGCGCAAGCCTGATCCAGCCATGCCGCGTGAGTGATGAAGGCCTTAGGGTTGTAAAGCTCTTTTGTCCGGGACGATAATGACGGTACCGGAAGAATAAGCCCCGGCTAACTTCGTGCCAGCAGCCGCGGTAATACGAAGGGGGCTAGCGTTGCTCGGAATCACTGGGCGTAAAGGGCGCGCAGGCGGCCGATTAAGTCGGGGGTGAAAGCCTGTGGCTCAACCACAGAATTGCCTTCGATACTGGTTGGCTTGAGACCGGAAGAGGACAGTGGAACTGCGAGTGTAGAGGTGAAATTCGTAGATATTCGCAAGAACACCAGTGGCGAAGGCGGCTGTCTGGTCCGGTTCTGACGCTGAGGCGCGAAAGCGTGGGGAGCAA…
	g__Delftia, 68621	68621	k__Bacteria, p__Proteobacteria, c__Betaproteobacteria, o__Burkholderiales, f__Comamonadaceae, g__Delftia, s__	9	0	9	0.5625	0	2.25	9	0	0	0	0	0	0	0	0	0	0	0	0	0	TGGGGAATTTTGGACAATGGGCGAAAGCCTGATCCAGCAATGCCGCGTGCAGGATGAAGGCCTTCGGGTTGTAAACTGCTTTTGTACGGAACGAAAAAGCTCCTTCTAATACAGGGGGCCCATGACGGTACCGTAAGAATAAGCACCGGCTAACTACGTGCCAGCAGCCGCGGTAATACGTAGGGTGCGAGCGTTAATCGGAATTACTGGGCGTAAAGCGTGCGCAGGCGGTTATGTAAGACAGATGTGAAATCCCCGGGCTCAACCTGGGAACTGCATTTGTGACTGCATGGCTAGAGTACGGTAGAGGGGGATGGAATTCCGCGTGTAGCAGTGAAATGCGTAGATATGCGGAGGAACACCGATGGCGAAGGCAATCCCCTGGACCTGTACTGACGC…
	o__Rhizobiales, 4827	4827	k__Bacteria, p__Proteobacteria, c__Alphaproteobacteria, o__Rhizobiales, f__, g__, s__	3	0	3	0.1875	0	0.75	3	0	0	0	0	0	0	0	0	0	0	0	0	0	TGGGGAATATTGGACAATGGGCGCAAGCCTGATCCAGCCATGCCGCGTGAGTGATGAAGGCCTTAGGGTTGTAAAGCTCTTTTGTCCGGGAAGATAATGACTGTACCGGAAGAATAAGCCCCGGCTAACTTCGTGCCAGCAGCCGCGGTAATACGAAGGGGGCTAGCGTTGCTCGGAATCACTGGGCGTAAAGGGCGCGTAGGCGGACTCTTAAGTCGGGGGTGAAAGCCCAGGGCTCAACCCTGGAATTGCCTTCGATACTGGGAGTCTTGAGTTCGGAAGAGGTTGGTGGAACTGCGAGTGTAGAGGTGAAATTCGTAGATATTCGCAAGAACACCAGTGGCGAAGGCGGCCAACTGGTCCGAAACTGACGCTGAGGCGCGAAAGCGTGGGGAGCAA…
	o__Rhizobiales, 1858797	1858797	k__Bacteria, p__Proteobacteria, c__Alphaproteobacteria, o__Rhizobiales, f__, g__, s__	8	0	8	0.5	0	2	8	0	0	0	0	0	0	0	0	0	0	0	0	0	TGGGGAATATTGGACAATGGGCGCAAGCCTGATCCAGCCATGCCGCGTGAGTGATGAAGGCCTTAGGGTTGTAAAGCTCTTTTGTCCGGGAAGATAATGACTGTACCGGAAGAATAAGCCCCGGCTAACTTCGTGCCAGCAGCCGCGGTAATACGAAGGGGGCTAGCGTTGCTCGGAATCACTGGGCGTAAAGGGCGCGTAGGCGGACTTTTAAGTCGGAGGTGAAAGCCCAGGGCTCAGCCCTGGAATTGCCTTCGATACTGGGAGTCTTGAGTTCGGAAGAGGTTGGTGGAACTGCGAGTGTAGAGGTGAAATTCGTAGATATTCGCAAGAACACCGGTGGCGAAGGCGGCCAACTGGTCCGAAACTGACGCTGAGGCGCGAAAGCGTGGGGAGCAA…
	o__Rhizobiales, 751360	751360	k__Bacteria, p__Proteobacteria, c__Alphaproteobacteria, o__Rhizobiales, f__, g__, s__	52	0	36	3.25	0	9.40567	14	0	0	0	36	0	0	2	0	0	0	0	0	0	TGGGGAATATTGGACAATGGGCGCAAGCCTGATCCAGCCATGCCGCGTGAGTGATGACGGCCTTAGGGTTGTAAAGCTCTTTCGCCAGGGACGATAATGACGGTACCTGGATAAGAAGCCCCGGCTAACTTCGTGCCAGCAGCCGCGGTAATACGAAGGGGGCTAGCGTTGCTCGGAATCACTGGGCGTAAAGGGCGCGTAGGCGGACTTTTAAGTCGGAGGTGAAAGCCCAGGGCTCAACCCTGGAATTGCCTTCGATACTGGGAGTCTTGAGTTCGGAAGAGGTTGGTGGAACTGCGAGTGTAGAGGTGAAATTCGTAGATATTCGCAAGAACACCGGTGGCGAAGGCGGCCAACTGGTCCGAAACTGACGCTGAGGCGCGAAAGCGTGGGGAGCAA…
	f__Methylobacteriaceae, 2196371	2196371	k__Bacteria, p__Proteobacteria, c__Alphaproteobacteria, o__Rhizobiales, f__Methylobacteriaceae, g__, s__	3	0	3	0.1875	0	0.75	3	0	0	0	0	0	0	0	0	0	0	0	0	0	TGGGGAATATTGGACAATGGGCGCAAGCCTGATCCAGCCATGCCGCGTGAGTGATGAAGGCCTTAGGGTTGTAAAGCTCTTTTGTCCGGGACGATAATGACGGTACCGGAAGAATAAGCCCCGGCTAACTTCGTGCCAGCAGCCGCGGTAATACGAAGGGGGCTAGCGTTGCTCGGAATCACTGGGCGTAAAGGGCGCGTAGGCGGCTTTTTAAGTCGGGGGTGAAAGCCTGTGGCTCAACCACAGAATTGCCTTCGATACTGGAAAGCTTGAGACCGGAAGAGGACAGCGGAACTGCGAGTGTAGAGGTGAAATTCGTAGATATTCGCAAGAACACCGGTGGCGAAGGCGGCCAACTGGTCCGAAACTGACGCTGAGGCGCGAAAGCGTGGGGAGCAA…
	o__Rhizobiales, 643544	643544	k__Bacteria, p__Proteobacteria, c__Alphaproteobacteria, o__Rhizobiales, f__, g__, s__	8217	0	7660	513.562	0	1908.55	7660	0	0	0	396	0	0	161	0	0	0	0	0	0	GTGGGGAATATTGGACAATGGGCGCAAGCCTGATCCAGCCATGCCGCGTGAGTGATGAAGGCCTTAGGGTTGTAAAGCTCTTTTGTCCGGGAAGATAATGACTGTACCGGAAGAATAAGCCCCGGCTAACTTCGTGCCAGCAGCCGCGGTAATACGAAGGGGGCTAGCGTTGCTCGGAATCACTGGGCGTAAAGGGCGCGTAGGCGGACTTTTAAGTCGGAGGTGAAAGCCCAGGGCTCAACCCTGGAATTGCCTTCGATACTGGGAGTCTTGAGTTCGGAAGAGGTTGGTGGAACTGCGAGTGTAGAGGTGAAATTCGTAGATATTCGCAAGAACACCGGTGGCGAAGGCGGCCAACTGGTCCGAAACTGACGCTGAGGCGCGAAAGCGTGGGGAGCA…
	g__Klebsiella, 807118	807118	k__Bacteria, p__Proteobacteria, c__Gammaproteobacteria, o__Enterobacteriales, f__Enterobacteriaceae, g__Klebsiella, s__	10	0	10	0.625	0	2.5	10	0	0	0	0	0	0	0	0	0	0	0	0	0	TGGGGAATATTGCACAATGGGCGCAAGCCTGATGCAGCCATGCCGCGTGTGTGAAGAAGGCCTTCGGGTTGTAAAGCACTTTCAGCGGGGAGGAAGGCGGTGAGGTTAATAACCTCATCGATTGACGTTACCCGCAGAAGAAGCACCGGCTAACTCCGTGCCAGCAGCCGCGGTAATACGGAGGGTGCAAGCGTTAATCGGAATTACTGGGCGTAAAGCGCACGCAGGCGGTCTGTCAAGTCGGATGTGAAATCCCCGGGCTCAACCTGGGAACTGCATTCGAAACTGGCAGGCTAGAGTCTTGTAGAGGGGGGTAGAATTCCAGGTGTAGCGGTGAAATGCGTAGAGATCTGGAGGAATACCGGTGGCGAANGCGGCCCCCTGGACAAGACTGACGCT…
	f__Enterobacteriaceae, 676211	676211	k__Bacteria, p__Proteobacteria, c__Gammaproteobacteria, o__Enterobacteriales, f__Enterobacteriaceae, g__, s__	2	0	2	0.125	0	0.5	2	0	0	0	0	0	0	0	0	0	0	0	0	0	TGGGGAATATTGCACAATGGGCGCAAGCCTGATGCAGCCATGCCGCGTGTATGAAGAAGGCCTTCGGGTTGTAAAGTACTTTCAGCGGGGAGGAAGGGGTTAAGGTTAATAACCTTAGCCATTGACGTTACCCGCAGAAGAAGCACCGGCTAACTCCGTGCCAGCAGCCGCGGTAATACGGAGGGTGCAAGCGTTAATCGGAATTACTGGGCGTAAAGCGCACGCAGGCGGTCTGTCAAGTCGGATGGTGAAATCCCCGGGCTCAACCTGGGAACTGCATTCGAAACTGGCAGGCTTGAGTCTCGTAGAGGGGGGTAGAATTCCAGGTGTAGCGGTGAAATGCGTAGAGATCTGGAGGAATACCGGTGGCGAAGGCGGCCCCCTGGACGAAGACTGACG…
	o__Rhizobiales, 4303191	4303191	k__Bacteria, p__Proteobacteria, c__Alphaproteobacteria, o__Rhizobiales, f__, g__, s__	7	0	5	0.4375	0	1.31498	5	0	0	0	2	0	0	0	0	0	0	0	0	0	TGGGGAATATTGGACAATGGGCGAAAGCCTGATCCAGCCATGCCGCGTGAGTGATGAAGGCCTTAGGGTTGTAAAGCTCTTTTGTCCGGGAAGATAATGACTGTACCGGAAGAATAAGCCCCGGCTAACTTCGTGCCAGCAGCCGCGGTAATACGAAGGGGGCTAGCGTTGCTCGGAATCACTGGGCGTAAAGGGCGCGTAGGCGGACTTTTAAGTCGGAGGTGAAAGCCCAGGGCTCAACCCTGGAATTGCCTTCGATACTGGGAGTCTTGAGTTCGGAAGAGGTTGGTGGAACTGCGAGTGTAGAGGTGAAATTCGTAGATATTCGCAAGAACACCGGTGGCGAAGGCGGCCAACTGGTCCGAAACTGACGCTGAGGCGCGAAAGCGTGGGGAGCAA…
	g__Lactobacillus, 4349891	4349891	k__Bacteria, p__Firmicutes, c__Bacilli, o__Lactobacillales, f__Lactobacillaceae, g__Lactobacillus, s__	2	0	2	0.125	0	0.5	2	0	0	0	0	0	0	0	0	0	0	0	0	0	TAGGGAATCTTCCACAATGGACGAAAGTCTGATGGAGCAACGCCGCGTGAGTGAAGAAGGTTTTAGGATCGTAAAACTCTGTTGTTGGAGAAGAACAGGGACTAGAGTAACTGTTAGTCCTTTGACGGTATCCAACCAGAAAGCCACGGCTAACTACGTGCCAGCAGCCGCGGTAATACGTAGGTGGCAAGCGTTGTCCGGATTTATTGGGCGTAAAGCGAGCGCAGGCGGTTTTTTAAGTCTGATGTGAAAGCCTTCGGCTTAACCGAAGAAGTGCATTAGAAACTGGGAAACTTGAGTGCAGAAGAGGACAGTGGAACTCCATGTGTAGCGGTGAAATGCGTAGATATATGGAAGAACACCAGTGGCGAAGGCGGCTGTCTGGTCTGTAACTGACGC…
	g__Xanthobacter, 4417061	4417061	k__Bacteria, p__Proteobacteria, c__Alphaproteobacteria, o__Rhizobiales, f__Xanthobacteraceae, g__Xanthobacter, s__	15130	0	6140	945.625	113.5	1720.98	143	0	13	13	1884	6140	3216	273	38	0	84	188	0	543	TGGGGAATATTGGACAATGGGCGCAAGCCTGATCCAGCCATGCCGCGTGAGTGATGAAGGCCTTAGGGTTGTAAAGCTCTTTCGCCGGTGAAGATAATGACGGTAACCGGAGAAGAAGCCCCGGCTAACTTCGTGCCAGCAGCCGCGGTAATACGAAGGGGGCAAGCGTTGCTCGGAATCACTGGGCGTAAAGCGCACGTAGGCGGGTCGTTAAGTCAGGGGTGAAATCCTGGAGCTCAACTCCAGAACTGCCTTTGATACTGGCGACCTCGAGTTCGAGAGAGGTTGGTGGAACTCCGAGTGTAGAGGTGAAATTCGTAGATATTCGGAAGAACACCAGTGGCGAAGGCGGCCAACTGGCTCGATACTGACGCTGAGGTGCGAAAGCGTGGGGAGCAA…
	f__Enterobacteriaceae, 4418165	4418165	k__Bacteria, p__Proteobacteria, c__Gammaproteobacteria, o__Enterobacteriales, f__Enterobacteriaceae, g__, s__	9	0	4	0.5625	0	1.26326	4	3	0	0	0	0	0	0	0	0	0	2	0	0	TGGGGAATATTGCACAATGGGCGCAAGCCTGATGCAGCCATGCCGCGTGTATGAAGAAGGCCTTCGGGTTGTAAAGTACTTTCAGCGGGGAGGAAGGGAGTGAGGTTAATAACCTCATTCATTGACGTTACCCGCAGAAGAAGCACCGGCTAACTCCGTGCCAGCAGCCGCGGTAATACGGAGGGTGCAAGCGTTAATCGGAATTACTGGGCGTAAAGCGCACGCAGGCGGTCTGTCAAGTCGGATGTGAAATCCCCGGGCTCAACCTGGGAACTGCATTCGAAACTGGCAGGCTTGAGTCTCGTAGAGGGGGGTAGAATTCCAGGTGTAGCGGTGAAATGCGTAGAGATCTGGAGGAATACCGGTGGCGAAGGCGGCCCCCTGGACGAAGACTGACGC…
	f__Enterobacteriaceae, 4423027	4423027	k__Bacteria, p__Proteobacteria, c__Gammaproteobacteria, o__Enterobacteriales, f__Enterobacteriaceae, g__, s__	2	0	2	0.125	0	0.5	2	0	0	0	0	0	0	0	0	0	0	0	0	0	TGGGGAATATTGCACAATGGGCGCAAGCCTGATGCAGCCATGCCGCGTGTATGAAGAAGGCCTTCGGGTTGTAAAGTACTTTCAGCGGGGAGGAAGGTGTTGTGGTTAATAACCGCAGCAATTGACGTTACCCGCAGAAGAAGCACCGGCTAACTCCGTGCCAGCAGCCGCGGTAATACGGAGGGTGCAAGCGTTAATCGGAATTACTGGGCGTAAAGCGCACGCAGGCGGTCTGTCAAGTCGGATGTGAAATCCCCGGGCTCAACCTGGGAACTGCATTCGAAACTGGCAGGCTAGAGTCTTGTAGAGGGGGGTAGAATTCCAGGTGTAGCGGTGAAATGCGTAGAGATCTGGAGGAATACCGGTGGCGAAGGCGGCCCCCTGGACAAAGACTGACGC…
	f__Methylobacteriaceae, 4429854	4429854	k__Bacteria, p__Proteobacteria, c__Alphaproteobacteria, o__Rhizobiales, f__Methylobacteriaceae, g__, s__	10	0	8	0.625	0	2.02896	2	0	0	0	0	0	0	0	0	0	0	0	8	0	TGGGGAATATTGGACAATGGGCGCAAGCCTGATCCAGCCATGCCGCGTGAGTGATGAAGGCCTTAGGGTTGTAAAGCTCTTTTGTCCGGGACGATAATGACGGTACCGGAAGAATAAGCCCCGGCTAACTTCGTGCCAGCAGCCGCGGTAATACGAAGGGGGCTAGCGTTGCTCGGAATCACTGGGCGTAAAGGGCGCGTAAGCGGCCGATTAAGTCGGGGGTGAAAGCCTGTGGCTCAACCACAGAATTGCCTTCGATACTGGTTGGCTTGAGACCGGAAGAGGACAGCGGAACTGCGAGTGTAGAGGTGAAATTCGTAGATATTCGCAAGAACACCAGTGGCGAAGGCGGCTGTCTGGTCCGGTTCTGACGCTGAGGCGCGAAAGCGTGCGGAGCAA…
	g__Chryseobacterium, 4453743	4453743	k__Bacteria, p__Bacteroidetes, c__Flavobacteriia, o__Flavobacteriales, f__[Weeksellaceae], g__Chryseobacterium, s__	6	0	6	0.375	0	1.5	6	0	0	0	0	0	0	0	0	0	0	0	0	0	TGAGGAATATTGGACAATGGGTGAGAGCCTGATCCAGCCATCCCGCGTGAAGGACGACGGCCCTATGGGTTGTAAACTTCTTTTGTACAGGGATAAACCTATTTACGTGTAAATAGCTGAAGGTACTGTACGAATAAGCACCGGCTAACTCCGTGCCAGCAGCCGCGGTAATACGGAGGGTGCAAGCGTTATCCGGATTTATTGGGTTTAAAGGGTCCGTAGGCGGATCTGTAAGTCAGTGGTGAAATCTCACAGCTTAACTGTGAAACTGCCATTGATACTGCAGGTCTTGAGTAAGGTAGAAGTGGCTGGAATAAGTAGTGTAGCGGTGAAATGCATAGATATTACTTAGAACACCAATTGCGAAGGCAGGTCACTATGTCTTAACTGACGCTGATG…
	f__Enterobacteriaceae, 4461030	4461030	k__Bacteria, p__Proteobacteria, c__Gammaproteobacteria, o__Enterobacteriales, f__Enterobacteriaceae, g__, s__	11	0	11	0.6875	0	2.75	11	0	0	0	0	0	0	0	0	0	0	0	0	0	TGGGGAATATTGCACAATGGGCGCAAGCCTGATGCAGCCATGCCGCGTGTGTGAAGAAGGCCTTCGGGTTGTAAAGCACTTTCAGCGGGGAGGAAGGCGTTAAGGTTAATAACCTTGGCGATTGACGTTACCCGCAGAAGAAGCACCGGCTAACTCCGTGCCAGCAGCCGCGGTAATACGGAGGGTGCAAGCGTTAATCGGAATTACTGGGCGTAAAGCGCACGCAGGCGGTCTGTCAAGTCGGATGTGAAATCCCCGGGCTCAACCTGGGAACTGCATTCGAAACTGGCAGGCTAGAGTCTTGTAGAGGGGGGTAGAATTCCAGGTGTAGCGGTGAAATGCGTAAAGATCTGGAGGAATACCGGTGGCGAAGGCGGCCCCCTGGAACAAGACTGACGC…
	c__TM7-1, 4462590	4462590	k__Bacteria, p__TM7, c__TM7-1, o__, f__, g__, s__	4	0	4	0.25	0	1	4	0	0	0	0	0	0	0	0	0	0	0	0	0	TAGGGAATTTTCCACAATGGGCGAAAGCCTGATGGAGCAACGCCGCGTGCAGGATGAATGCCTTCGGGTTGTAAACCGCTTTTATATGTGACGATTATGACGGTAGCATATGAATAAGGATCGGCTAATTCCGTGCCAGCAGCCGCGGTCATACGGAAGATCCAAGCGTTATCCGGAATTACTGGGCGTAAAGAGTTGCGTAGGTGGCATAGTAAGTTGGTAGTGAAATGACGTGGCTCAACCATGTGTCCATTACCAAAACTGCTAAGCTAGAGGGCGAGAGAGGTTACTGGAATTCCCAGTGTAGGAGTGAAATCCGTAGATATTGGGAGGAACACCGATGGCGTAGGCAGGTAACTGGCTCGTCCCTGACACTAAGGCACGAAAGCGTGGGGAGCG…
	s__thermautotrophicus, 369183	369183	k__Archaea, p__Euryarchaeota, c__Methanobacteria, o__Methanobacteriales, f__Methanobacteriaceae, g__Methanothermobacter, s__thermautotrophicus	8	0	6	0.5	0	1.54919	2	0	0	0	0	0	0	0	0	0	0	0	0	0	GCGCGAAACCTCCGCAATGCACGCAAGTGCGACGGGGGAACCCCAAGTGCCACTCTTAACGGGGTGGCTTTTCAGAAGTGTAAAAAGCTTCTGGAATAAGGGCTGGGCAAGACCGGTGCCAGCCGCCGCGGTAACACCGGCAGCTCAAGTGGTAGCCGCTTTTATTGGGCCTAAAGCGTCCGTAGCCGGTCTGATAAGTCTCTGGTGAAATCCCACAGCTTAACTGTGGGAATTGCTGGAGATACTATCATGACTCGAGGTCGGGAGAGGCTGGAGGTACTCCCAGGGTAGGGGTGAAATCCTGTAATCCTGGGAGGACCACCTGTGGCGAAGGCGTCCAGCTGGAACGAACCTGACGGTGAGGGACGAAAGCCAGGGGCGCGAACC
	M04999:172:000000000-JH88F:1:1101:21615:2604 1:N:0:5/M04999:172:000000000-JH88F:1:1101:21615:2604 2:N:0:5	M04999:172:000000000-JH88F:1:1101:21615:2604 1:N:0:5/M04999:172:000000000-JH88F:1:1101:21615:2604 2:N:0:5	N/A	487	0	487	30.4375	0	121.75	487	0	0	0	0	0	0	0	0	0	0	0	0	0	TGAGGAATATTGGACAATGGGCGAAAGCCTGATCCAGCTAGATCGCGTGGGTGATGAAGACTGTATTGGTTGTAAAGCCCTTTACTTAAATAAAGATTATGACAAAGTTTAAGAAAAAAGTCCCGGCCAATCTCGTGCCAGCAGCCGCGGTAATACGAGAGGGGCAAGCGTTATTCGGAATGATTGGGCGTAAAGAGCACGTAGACTGTTTAGAAAATCCAACATAAAAAAATCAAAGCTTAACTTTGAAACTTATTTTAGATCGTGGATAAAAATGTCTTTTTGTCACTGATTTCTAAACTGGAGTGAGTAAGAGGAGAATGGAATTCCTGGCGTAGAGGTAAAATTTGTTGATATCAGGAGGAACACCAAAAGCGAAGGCAATTCTCTGGTACTCTA…
	p__OD1, M04999:172:000000000-JH88F:1:1101:11056:16386 1:N:0:5/M04999:172:000000000-JH88F:1:1101:11056:16386 2:N:0:5	M04999:172:000000000-JH88F:1:1101:11056:16386 1:N:0:5/M04999:172:000000000-JH88F:1:1101:11056:16386 2:N:0:5	k__Bacteria, p__OD1, c__, o__, f__, g__, s__	7	0	7	0.4375	0	1.75	7	0	0	0	0	0	0	0	0	0	0	0	0	0	TTGGGAATTTTGCACAATGGACGAAAGTCTGATGCAGCAACGCCGCGTGGAGGATGAAGGTTTTCGGATTGTAAACTCCTTTTGCTAGGGAGCAATTTTTGAGAGTACCTAGCGAATAAGCACCGGCTAACTCCGTGCCAGCAGCCGCGGTAATACGGAGGGTGCAAACGTTGTCCGGATTTACTGGGCGTAAAGCGCATGTAGGTGGTTTGGTAAGTGAACGATTAAAGACCGATGCTTAACATCGGGAAGGTTGTTCATACTGCCAAACTTGAGAACAGCAGGGGTACGCGGAACTTTGAGTGTAGGAGTGAAATCCGTAGATATTCAAAGGAACACCAATGGCGAAGGCAGCGTACTGGGCTTTTTCTGACACTGAGATGCGAAAGCGTGGGGAGC…
	o__Chlorophyta, M04999:172:000000000-JH88F:1:1102:18419:6963 1:N:0:5/M04999:172:000000000-JH88F:1:1102:18419:6963 2:N:0:5	M04999:172:000000000-JH88F:1:1102:18419:6963 1:N:0:5/M04999:172:000000000-JH88F:1:1102:18419:6963 2:N:0:5	k__Bacteria, p__Cyanobacteria, c__Chloroplast, o__Chlorophyta, f__, g__, s__	2	0	2	0.125	0	0.5	2	0	0	0	0	0	0	0	0	0	0	0	0	0	TGAGGAATTTTCCGCAATGGGCGAAAGCCTGACGGAGCGATGCCGCGTGAAGGATGAAGGCCTATGGGTTGTAAACTTCTTTTCTCAGAGAAGAATTTTGACGGTATCTGAGGAATAAGCATCGGCTAACTCTGTGCCAGCAGCCGCGGTAAGACAGAGGATGCAAGCGTTATCCGGAATGATTGGGCGTAAAGCGTCTGTAGGTGGCTTAAAAAGTCTCCTGTCAAAGATCAGGGCTTAACCCTGGGCCGGCAGGAGAAACTCTTAGGCTAGAGTTTGGTAGGGGCAGAGGGAATTCACGGTGGAGCGGCGAAATGCGTAGAGAACGGGAGGAAAACCAAAGGCGAAAGCACTTTGATGGGAAACAACTGACACTGAGAGACGAAAGCGAGGGGAGCA…
	o__Chlorophyta, M04999:172:000000000-JH88F:1:1109:17123:5130 1:N:0:5/M04999:172:000000000-JH88F:1:1109:17123:5130 2:N:0:5	M04999:172:000000000-JH88F:1:1109:17123:5130 1:N:0:5/M04999:172:000000000-JH88F:1:1109:17123:5130 2:N:0:5	k__Bacteria, p__Cyanobacteria, c__Chloroplast, o__Chlorophyta, f__, g__, s__	2	0	2	0.125	0	0.5	2	0	0	0	0	0	0	0	0	0	0	0	0	0	TGAGGAATTTTCCGCAATGGGCGAAAGCCTGACGGAGCAATGCCGCGTGAAGGATGAAGGCCTATGGGTTGTAAACTTCTTTTCTCAGAGAAGAATTTTGACGGTATCTGAGGAATAAGCATCGGCTAACTCTGTGCCAGCAGCCGCGGTAAGACAGAGGATGCAAGCGTTATCCGGAATGATTGGGCGTAAAGCGTCTGTAGGTGGCTTAAAAAGTCTCCTGTCAAAGATCAGGGCTTAACCCTGGGCCGGCAGGAGAAACTCTTAGGCTAGAGTTCGGTAGTGGCAGAGGGCATTCCCGGTGGAGCGGTGAAATGCGTAGAGTTCGGGGGGTACAACAGCGGCGAACGCACTTTCGTGGGTGACTACTGACTGTGCCGGACGAACGCGAGCGGAGCA…
	M04999:172:000000000-JH88F:1:1110:19626:5449 1:N:0:5/M04999:172:000000000-JH88F:1:1110:19626:5449 2:N:0:5	M04999:172:000000000-JH88F:1:1110:19626:5449 1:N:0:5/M04999:172:000000000-JH88F:1:1110:19626:5449 2:N:0:5	N/A	2	0	2	0.125	0	0.5	2	0	0	0	0	0	0	0	0	0	0	0	0	0	CAATATTGATATGTGTTCCATATTCGCTATTGTAGACGACATAAGACAAGGATCAATAGAAATGGTTGTTTTATTGGATTATTTTTGCTATGCTATATGTTTTTGACGATATATTTACGTTTATAGTGCATTTGATTGGGCCTTTTGCAGGATTATTGAGAATTATAATATTACTTGTGCTTCAATCTAATTAGGGATCTGCAATTAATGAATTGTAGTTGGCTATATAAAAATTAAAGAAAATTGACCCCGAGGAACTCAAGGCAGACATTTAAGATGCAATAGATAAAGTTAGTCGAAAAAATTTTTGATTTCGATATAATATATAAATTAATGTCGAAGCTAACAACAATCTTCTTATCAGCAGCTTGCCCAACAACAGATCATCATGTTGCCCAA…
	f__Ignavibacteriaceae, M04999:172:000000000-JH88F:1:1116:15891:16062 1:N:0:5/M04999:172:000000000-JH88F:1:1116:15891:16062 2:N:0:5	M04999:172:000000000-JH88F:1:1116:15891:16062 1:N:0:5/M04999:172:000000000-JH88F:1:1116:15891:16062 2:N:0:5	k__Bacteria, p__Chlorobi, c__Ignavibacteria, o__Ignavibacteriales, f__Ignavibacteriaceae, g__, s__	2	0	2	0.125	0	0.5	2	0	0	0	0	0	0	0	0	0	0	0	0	0	TGGGGAATATTGGACAATGGGCGCAAGCCTGATCCAGCCATGCCGCGTGTGTGATGAAGGCCTTAGGGTTGTAAAGCACTTTCGCCGATGAAGATAATGACTGTAGTCGGAGAAGAAGCCCCGGCTAACTTCGTGCCAGCAGCCGCGGTAATACGAAGGGGGCAAGCGTTGTTCGGATTTACTGGGTGTAAAGGGCGCGCAGGCGGAATGGAAAGTCAGTGGTGAAATCCTACAGCTTAACTGTAGAACTGCCTTTGATACTTTCATTCTTGAGTTCGGGAGAGAGAGACGGAATTCCAGGTGTAGTGGTGAAATACGTAGATATCTGGAAGAACACCAGTTGCGAAGGCGGTCTCTTGGTCCGATACTGACGCTGAGGCGCGAAAGCGTGGGGAGCAA…
	o__Chlorophyta, M04999:172:000000000-JH88F:1:2102:11459:13436 1:N:0:5/M04999:172:000000000-JH88F:1:2102:11459:13436 2:N:0:5	M04999:172:000000000-JH88F:1:2102:11459:13436 1:N:0:5/M04999:172:000000000-JH88F:1:2102:11459:13436 2:N:0:5	k__Bacteria, p__Cyanobacteria, c__Chloroplast, o__Chlorophyta, f__, g__, s__	2	0	2	0.125	0	0.5	2	0	0	0	0	0	0	0	0	0	0	0	0	0	TGAGGAATTTTCCGCAATGGGCGAAAGCCTGACGGAGCAATGCCGCGTGAAGGATGAAGGCCTATGGGTTGTAAACTTCTTTTCTCAGAGAAGAATTTTGACGGTATCTGAGGAATAAGCATCGGCTAACTCTGTGCCAGCAGCCGCGGTAAGACAGAGGATGCAAGCGTTATCCGGAATGATTGGGCGTAAAGCGTCTGTAGGTGGCTTAAAAAGTCTCCTGTCAAAGATCAGGGCTTAACCCTGGGCCGGCAGGAGAAACTCTTAGTCTAGAGTTTGGTAGGGGCAGAGGGAATTCCCGGTGGAGCGGTGAAGTGCGTAGAGATCGTGAGGAACACCAAAGGGGAAAGCCCTTTACTTGGCCACAACGGACACTGAGAGACGAAAGCGAGGGGAGCA…
	M04999:172:000000000-JH88F:1:2106:11267:18818 1:N:0:5/M04999:172:000000000-JH88F:1:2106:11267:18818 2:N:0:5	M04999:172:000000000-JH88F:1:2106:11267:18818 1:N:0:5/M04999:172:000000000-JH88F:1:2106:11267:18818 2:N:0:5	N/A	2	0	2	0.125	0	0.5	2	0	0	0	0	0	0	0	0	0	0	0	0	0	TAAGAAACCCAAATCCTGTTGTATTCTTGGAGAATGAAATTATGTATAGTGAATCTTTTAATGTATCTGATGAGGTCTTAGATCCAAATTTTGTTTTACCTATTGGATAAGCTAAGATCATGAGAGCTGGTAATCATGTGACTGTGGTTGCATTTTCCAAGATGGTTCATTACAGTTTACAAGCAGCAGAACAATTATAAAAATAAGGAATCTCTGTTGAGGTTATAAATTTAAGAACACTAAGGCCACTTGATTCAAAGACAGTAATGGATAGTTTGAAGAAAACAAACAGATTAGTGGTGGTTGAAGAGGGATGGCCATAGAGTGGAATTGGAGCTGAAATATGCTAATTGATCATGGATACAGGACATTATAAATATTTGGATGCTCCAGTTTAAA…
	M04999:172:000000000-JH88F:1:2108:14118:12685 1:N:0:5	M04999:172:000000000-JH88F:1:2108:14118:12685 1:N:0:5	N/A	2	0	2	0.125	0	0.5	2	0	0	0	0	0	0	0	0	0	0	0	0	0	TTTTAATGTGTTTAATGGATAGACATTGACAATCTTCTTTTTTTGATTTTGCATATGGAGGAGATCCTATTTTATTTCAACATTTATTTTGATTTTTTGGTCATCCTGAAGTATATATATTAATTATTCCAAGTTTTGGATTTGCTAATGTTATATTACCTTTTTATAATAGCAGAAGAATGGCTTCAAAACAACACATGATTTGAGCTGTATATGTTATGGCATATATGGGTTATGTTGTATGAGGACATCATATGTATTTAGTAGGATTAGATACCCTNNNNNNNNNNNNNNNNNNNNTACTAAATACATATGATGTCCTCATACAACATAACCCATATATGCCATAACATATACAGCTCAAATCATGTGTTGTTTTGAAGCCATTCTTCTGCTATT…
	f__Comamonadaceae, 816525	816525	k__Bacteria, p__Proteobacteria, c__Betaproteobacteria, o__Burkholderiales, f__Comamonadaceae, g__, s__	78	0	15	4.875	2.5	5.57225	0	3	2	0	0	0	0	12	7	10	15	11	0	13	TGGGGAATTTTGGACAATGGGCGCAAGCCTGATCCAGCCATGCCGCGTGCAGGATGAAGGCCTTCGGGTTGTAAACTGCTTTTGTACGGAACGAAAAGGTCTTTTCTAATAAAGAAGGCTGATGACGGTACCGTAAGAATAAGCACCGGCTAACTACGTGCCAGCAGCCGCGGTAATACGTAGGGTGCGAGCGTTAATCGGAATTACTGGGCGTAAAGCGTGCGCAGGCGGTCTTGCAAGACAGTGGTGAAATCCCCGGGCTCAACCTGGGAACTGCCACTGTGACTGCAAGGCTGGAGTACGGCAGAGGGGGATGGAATTCCGCGTGTAGCAGTGAAATGCGTAGATATGCGGAGGAACACCGATGGCGAAGGCAGTCCCCTGGGCCTGTACTGACGC…
	g__Sphingomonas, 734945	734945	k__Bacteria, p__Proteobacteria, c__Alphaproteobacteria, o__Sphingomonadales, f__Sphingomonadaceae, g__Sphingomonas, s__	18	0	10	1.125	0	2.60448	0	0	0	0	0	0	0	0	2	10	3	0	0	3	TGGGGAATATTGGACAATGGGCGAAAGCCTGATCCAGCAATGCCGCGTGAGTGATGAAGGCCTTAGGGTTGTAAAGCTCTTTTACCCGGGATGATAATGACCGTACCGGGAGAATAAGCTCCGGCTAACTCCGTGCCAGCAGCCGCGGTAATACGGAGGGAGCTAGCGTTGTTCGGAATTACTGGGCGTAAAGCGCACGTAGGCGGCTTTGTAAGTCAGAGGTGAAAGCCTGGAGCTCAACTCCAGAACTGCCTTTGAGACTGCATCGCTTGAATCCAGGAGAGGTGAGTGGAATTCCGAGTGTAGAGGTGAAATTCGTAGATATTCGGAAGAACACCAGTGGCGAAGGCGGCTCACTGGACTGGTATTGACGCTGAAGTGCGAAAGCGTGGGGAGCAA…
	s__azotifigens, 573413	573413	k__Bacteria, p__Proteobacteria, c__Alphaproteobacteria, o__Sphingomonadales, f__Sphingomonadaceae, g__Sphingomonas, s__azotifigens	23	0	13	1.4375	0	3.53966	0	0	6	0	0	0	0	0	0	4	0	0	0	13	TGGGGAATATTGGACAATGGGCGAAAGCCTGATCCAGCAATGCCGCGTGAGTGATGAAGGCCTTAGGGTTGTAAAGCTCTTTTACCCGGGAAGATAATGACTGTACCGGGAGAATAAGCCCCGGCTAACTCCGTGCCAGCAGCCGCGGTAATACGGAGGGGGCTAGCGTTGTTCGGAATTACTGGGCGTAAAGCGCACGTAGGCGGCTTTGTAAGTCAGAGGTGAAAGCCTGGAGCTCAACTCCAGAACTGCCTTTGAGACTGCATCGCTTGAATCCAGGAGAGGTGAGTGGAATTCCGAGTGTAGAGGTGAAATTCGTAGATATTCGGAAGAACACCAGTGGCGAAGGCGGCTCACTGGACTGGTATTGACGCTGAGGTGCGAAAGCGTGGGGAGCAA…
	g__Sphingomonas, 248826	248826	k__Bacteria, p__Proteobacteria, c__Alphaproteobacteria, o__Sphingomonadales, f__Sphingomonadaceae, g__Sphingomonas, s__	1166	0	330	72.875	0	114.113	0	0	144	0	0	0	0	0	126	319	330	88	0	159	TGGGGAATATTGGACAATGGGCGCAAGCCTGATCCAGCAATGCCGCGTGAGTGATGAAGGCCTTAGGGTTGTAAAGCTCTTTTACCCGGGATGATAATGACAGTACCGGGAGAATAAGCTCCGGCTAACTCCGTGCCAGCAGCCGCGGTAATACGGAGGGAGCTAGCGTTGTTCGGAATTACTGGGCGTAAAGCGCACGTAGGCGGCTTTGTAAGTCAGAGGTGAAAGCCTGGAGCTCAACTCCAGAACTGCCTTTGAGACTGCATCGCTTGAATCCAGGAGAGGTGAGTGGAATTCCGAGTGTAGAGGTGAAATTCGTAGATATTCGGAAGAACACCAGTGGCGAAGGCGGCTCACTGGACTGGTATTGACGCTGAGGTGCGAAAGCGTGGGGAGCAA…
	f__Comamonadaceae, 210485	210485	k__Bacteria, p__Proteobacteria, c__Betaproteobacteria, o__Burkholderiales, f__Comamonadaceae, g__, s__	99	0	21	6.1875	3	7.22236	0	7	2	0	0	0	0	4	8	16	15	21	0	14	TGGGGAATTTTGGACAATGGGCGCAAGCCTGATCCAGCCATGCCGCGTGCAGGATGAAGGCCTTCGGGTTGTAAACTGCTTTTGTACGGAACGAAACGGCTCTTTCTAATAAAGAGGGCTAATGACGGTACCGTAAGAATAAGCACCGGCTAACTACGTGCCAGCAGCCGCGGTAATACGTAGGGTGCAAGCGTTAATCGGAATTACTGGGCGTAAAGCGTGCGCAGGCGGTGATGTAAGACAGTTGTGAAATCCCCGGGCTCAACCTGGGAACTGCATCTGTGACTGCATCGCTGGAGTGCGGCAGAGGGGGATGGAATTCCGCGTGTAGCAGTGAAATGCGTAGATATGCGGAGGAACACCGATGGCGAAGGCAATCCCCTGGGCCTGCACTGACGC…
	s__paradoxus, 153084	153084	k__Bacteria, p__Proteobacteria, c__Betaproteobacteria, o__Burkholderiales, f__Comamonadaceae, g__Variovorax, s__paradoxus	21	0	7	1.3125	0	2.21265	0	4	0	0	0	0	0	0	4	7	2	0	0	0	TGGGGAATTTTGGACAATGGGCGCAAGCCTGATCCAGCCATGCCGCGTGCAGGATGAAGGCCTTCGGGTTGTAAACTGCTTTTGTCCGGAAAGAAATGGCTCTGGTTAATACCTGGTGTCGATGACGGTACCGGAAGAATAAGGACCGGCTAACTACGTGCCAGCAGCCGCGGTAATACGTAGGGTCCAAGCGTTAATCGGAATTACTGGGCGTAAAGCGTGCGCAGGCGGTAATGTAAGACAGTTGTGAAATCCCCGGGCTCAACCTGGGAACTGCATCTGTGACTGCATTGCTGGAGTACGGCAGAGGGGGATGGAATTCCGCGTGTAGCAGTGAAATGCGTAGATATGCGGAGGAACACCGATGGCGAAGGCAATCCCCTGGGCCTGTACTGACGC…
	s__paradoxus, 58864	58864	k__Bacteria, p__Proteobacteria, c__Betaproteobacteria, o__Burkholderiales, f__Comamonadaceae, g__Variovorax, s__paradoxus	62677	0	11516	3917.31	2184.5	4570.36	0	3583	970	0	0	0	0	3399	7286	10906	10272	11516	0	10079	TGGGGAATTTTGGACAATGGGCGCAAGCCTGATCCAGCCATGCCGCGTGCAGGATGAAGGCCTTCGGGTTGTAAACTGCTTTTGTACGGAACGAAACGGCCTTTTCTAATAAAGAGGGCTAATGACGGTACCGTAAGAATAAGCACCGGCTAACTACGTGCCAGCAGCCGCGGTAATACGTAGGGTGCAAGCGTTAATCGGAATTACTGGGCGTAAAGCGTGCGCAGGCGGTAATGTAAGACAGTTGTGAAATCCCCGGGCTCAACCTGGGAACTGCATCTGTGACTGCATTGCTGGAGTACGGCAGAGGGGATGGAATTCCGCGTGTAGCAAGTGAAATGCGTAGATATGCGAGGAACACCGATGGCGAAGCAATCCCTGGCTGTACTGACGCTCATG…
	g__Sphingomonas, 2406507	2406507	k__Bacteria, p__Proteobacteria, c__Alphaproteobacteria, o__Sphingomonadales, f__Sphingomonadaceae, g__Sphingomonas, s__	35	0	11	2.1875	0	3.5255	0	0	3	0	0	0	0	0	2	11	8	4	0	7	TGGGGAATATTGGACAATGGGCGAAAGCCTGATCCAGCAATGCCGCGTGAGTGATGAAGGCCTTAGGGTTGTAAAGCTCTTTTACCCGGGATGATAATGACAGTACCGGGAGAATAAGCCCCGGCTAACTCCGTGCCAGCAGCCGCGGTAATACGGAGGGGGCTAGCGTTGTTCGGAATTACTGGGCGTAAAGCGCACGTAGGCGGCTTTGTAAGTCAGAGGTGAAAGCCTGGAGCTCAACTCCAGAACTGCCTTTGAGACTGCATCGCTTGAATCCAGGAGAGGTGAGTGGAATTCCGAGTGTAGAGGTGAAATTCGTAGATATTCGGAAGAACACCAGTGGCGAAGGCGGCTCACTGGACTGGTATTGACGCTGAGGTGCGAAAGCGTGGGGAGCAA…
	f__Sphingomonadaceae, 1144742	1144742	k__Bacteria, p__Proteobacteria, c__Alphaproteobacteria, o__Sphingomonadales, f__Sphingomonadaceae, g__, s__	6	0	2	0.375	0	0.806226	0	0	2	0	0	0	0	0	2	2	0	0	0	0	TGGGGAATATTGGACAATGGGCGAAAGCCTGATCCAGCAATGCCGCGTGAGTGATGAAGGCCTTAGGGTTGTAAAGCTCTTTTACCCGGGATGATAATGACAGTACCGGGAGAATAAGCTCCGGCTAACTCCGTGCCAGCAGCCGCGGTAATACGGAGGGAGCTAGCGTTGTTCGGAATTACTGGGCGTAAAGCGCGCGTAGGCGGCTTTGTAAGTTAGAGGTGAAAGCCCGGGGCTCAACTCCGGAACTGCCTTTAAGACTGCATCGCTTGAATCCAGGAGAGGTGAGTGGAATTCCGAGTGTAGAGGTGAAATTCGTAGATATTCGGAAGAACACCAGTGGCGAAGGCGGCTCACTGGACTGGTATTGACGCTGAGTGCGAAAGCGTGGGGAGCAAA…
	g__Sphingomonas, 2693224	2693224	k__Bacteria, p__Proteobacteria, c__Alphaproteobacteria, o__Sphingomonadales, f__Sphingomonadaceae, g__Sphingomonas, s__	42	0	13	2.625	0	4.5	0	0	4	0	0	0	0	0	7	12	6	0	0	13	TGGGGAATATTGGACAATGGGCGAAAGCCTGATCCAGCAATGCCGCGTGAGTGATGAAGGCCTTAGGGTTGTAAAGCTCTTTTACCCGGGATGATAATGACAGTACCGGGAGAATAAGCTCCGGCTAACTCCGTGCCAGCAGCCGCGGTAATACGGAGGGAGCTAGCGTTGTTCGGAATTACTGGGCGTAAAGCGCACGTAGGCGGCTTTGTAAGTCAGAGGTGAAAGCCTGGAGCTCAACTCCAGAACTGCCTTTGAGACTGCATCGCTCGAATCCGGGAGAGGTGAGTGGAATTCCGAGTGTAGAGGTGAAAATTCGTAGATATTCGGAAGAACACCAGTGGCGAAGGCGGCTCACTGGACCGGTATTGACGCTGAGGTGCGAAAAGCGTGGGGAGC…
	f__Comamonadaceae, 2792168	2792168	k__Bacteria, p__Proteobacteria, c__Betaproteobacteria, o__Burkholderiales, f__Comamonadaceae, g__, s__	3	0	3	0.1875	0	0.75	0	0	0	0	0	0	0	0	0	3	0	0	0	0	TGGGGAATTTTGGACAATGGGCGCAAGCCTGATCCAGCAATGCCGCGTGCAGGACGAAGGCCTTCGGGTTGTAAACTGCTTTTGTACGGAACGAAACGGCCTTTTCTAATACAAGAGGCTAATGACGGTACCGTAAGAATAAGCACCGGCTAACTACGTGCCAGCAGCCGCGGTAATACGTAGGGTGCGAGCGTTAATCGGAATTACTGGGCGTAAAGCGTGCGCAGGCGGTTATATAAGACAGTTGTGAAATCCCCGGGCTTAACCTGGGAACTGCATCTGTGACTGTATAGCTAGAGTACGGCAGAGGGGGATGGAATTCCGCGTGTAGCAGTGAAATGCGTAGATATGCGGAGGAACACCGATGGCGAAGGCAATCCCCTGGGCCTGTACTGACGC…
	f__Sphingomonadaceae, 2994822	2994822	k__Bacteria, p__Proteobacteria, c__Alphaproteobacteria, o__Sphingomonadales, f__Sphingomonadaceae, g__, s__	11	0	4	0.6875	0	1.30224	0	0	0	0	0	0	0	0	3	4	0	2	0	2	TGGGGAATATTGGACAATGGGCGAAAGCCTGATCCAGCAATGCCGCGTGAGTGATGAAGGCCTTAGGGTTGTAAAGCTCTTTTACCCGGGATGATAATGACAGTACCGGGAGAATAAGCTCCGGCTAACTCCGTGCCAGCAGCCGCGGTAATACGGAGGGAGCTAGCGTTGTTCGGAATTACTGGGCGTAAAGCGCACGTAGGCGGCTTTGTAAGTCAGAGGTGAAAGCCTGGAGCTTAACTCCAGAACTGCCTTTGAGACTGCATCGCTTGAATCCAGGAGAGGTGAGTGGAATTCCGAGTGTAGAGGTGAAATTCGTAGATATTCGGAAGAACACCAGTGGCGAAGGCGGCTCACTGGACTGGTATTGACGCTGAGGTGCGAGAGCGTGGGGAGCAA…
	g__Pediococcus, 3136117	3136117	k__Bacteria, p__Firmicutes, c__Bacilli, o__Lactobacillales, f__Lactobacillaceae, g__Pediococcus, s__	2	0	2	0.125	0	0.5	0	0	0	0	0	0	0	0	0	2	0	0	0	0	TAGGGAATCTTCCACAATGGACGAAAGTCTGATGGAGCAACGCCGCGTGAGTGAAGAAGGGTTTCGGCTCGTAAAACTCTGTTGTTAAAGAAGAACATATCTGAGAGTAACTGTTCAGGTATTGACGGTATTTAACCAGAAAGCCACGGCTAACTACGTGCCAGCAGCCGCGGTAATACGTAGGTGGCAAGCGTTGTCCGGATTTATTGGGCGTAAAGCGAGCGCAGGCGGTTTTTTAAGTCTGATGTGAAAGCCTTCGGCTCAACCGAAGAAGTGCATCGGAAACTGGGAAACTTGAGTGCAGAAGAGGACAGTGGAACTCCATGTGTAGCGGTGAAATGCGTAGATATATGGAAGAACACCAGTGGCGAAGGCGGCTGTCTGGTCTGTAACTGACGC…
	s__paradoxus, 644798	644798	k__Bacteria, p__Proteobacteria, c__Betaproteobacteria, o__Burkholderiales, f__Comamonadaceae, g__Variovorax, s__paradoxus	8017	0	1558	501.062	211	596.297	0	543	89	0	0	0	0	333	1035	1487	739	1558	0	1423	TGGGGAATTTTGGACAATGGGCGCAAGCCTGATCCAGCCATGCCGCGTGCAGGATGAAGGCCTTCGGGTTGTAAACTGCTTTTGTACGGAACGAAACGGCCTTTTCTAATAAAGAGGGCTAATGACGGTACCGTAAGAATAAGCACCGGCTAACTACGTGCCAGCAGCCGCGGTAATACGTAGGGTGCGAGCGTTAATCGGAATTACTGGGCGTAAAGCGTGCGCAGGCGGTGATGTAAGACAGTTGTGAAATCCCCGGGCTCAACCTGGGAACTGCATCTGTGACTGCATCGCTGGAGTACGGCAGAGGGGGATGGAATTCCGCGTGTAGCAGTGAAATGCGTAGATATGCGGAGGAACACCGATGGCGAAGGCAATCCCCTGGGCCTGTACTGACGC…
	f__Comamonadaceae, 3581985	3581985	k__Bacteria, p__Proteobacteria, c__Betaproteobacteria, o__Burkholderiales, f__Comamonadaceae, g__, s__	78	0	16	4.875	2	5.7836	0	4	2	0	0	0	0	2	11	11	8	16	0	14	TGGGGAATTTTGGACAATGGGCGCAAGCCTGATCCAGCCATGCCGCGTGCAGGATGAAGGCCTTCGGGTTGTAAACTGCTTTTGTACGGAACGAAAAGCCTCTTTCTAATAAAGAGGGGTCATGACGGTACCGTAAGAATAAGCACCGGCTAACTACGTGCCAGCAGCCGCGGTAATACGTAGGGTGCGAGCGTTAATCGGAATTACTGGGCGTAAAGCGTGCGCAGGCGGTAATGTAAGACAGATGTGAAATCCCCGGGCTCAACCTGGGAACTGCATTTGTGACTGCATTGCTGGAGTGCGGCAGAGGGGGATGGAATTCCGCGTGTAGCAGTGAAATGCGTAGATATGCGGAGGAACACCGATGGCGAAGGCAATCCCCTGGGCCTGTACTGACGC…
	g__Sphingomonas, 1024743	1024743	k__Bacteria, p__Proteobacteria, c__Alphaproteobacteria, o__Sphingomonadales, f__Sphingomonadaceae, g__Sphingomonas, s__	27214	0	7680	1700.88	0	2470.46	0	0	3398	0	0	0	0	0	4045	7680	5126	3028	0	3937	GTGGGGAATATTGGACAATGGGCGAAAGCCTGATCCAGCAATGCCGCGTGAGTGATGAAGGCCTTAGGGTTGTAAAGCTCTTTTACCCGGGATGATAATGACAGTACCGGGAGAATAAGCTCCGGCTAACTCCGTGCCAGCAGCCGCGGTAATACGGAGGGAGCTAGCGTTGTTCGGAATTACTGGGCGTAAAGCGCACGTAGGCGGCTTTGTAAGTCAGAGGTGAAAGCCTGGAGCTCAACTCCAGAACTGCCTTTGAGACTGCATCGCTTGAATCCAGGAGAGGTGAGTGGAATTCCGAGTGTAGAGGTGAAATTCGTAGATATTCGGAAGAACACCAGTGGCGAAGGCGGCTCACTGGACTGGTATTGACGCTGAGGTGCGAAAGCGTGGGGAGCA…
	g__Acinetobacter, 4334049	4334049	k__Bacteria, p__Proteobacteria, c__Gammaproteobacteria, o__Pseudomonadales, f__Moraxellaceae, g__Acinetobacter, s__	9	0	6	0.5625	0	1.63172	0	0	0	0	0	0	0	0	0	3	0	0	6	0	TGGGGAATATTGGACAATGGGCGGAAGCCTGATCCAGCCATGCCGCGTGTGTGAAGAAGGCCTTTTGGTTGTAAAGCACTTTAAGCGAGGAGGAGGCTACCTGGATTAATACTCTAGGATAGTGGACGTTACTCGCAGAATAAGCACCGGCTAACTCTGTGCCAGCAGCCGCGGTAATACAGAGGGTGCGAGCGTTAATCGGATTTACTGGGCGTAAAGCGTGCGTAGGCGGCTTTTTAAGTCGGATGTGAAATCCCCGAGCTTAACTTGGGAATTGCATTCGATACTGGGAAGCTAGAGTATGGGAGAGGATGGTAGAATTCCAGGTGTAGCGGTGAAATGCGTAGAGATCTGGAGGAATACCGATGGCGAAGGCAGCCATCTGGCCTAATACTGACG…
	g__Ancylobacter, 4347748	4347748	k__Bacteria, p__Proteobacteria, c__Alphaproteobacteria, o__Rhizobiales, f__Xanthobacteraceae, g__Ancylobacter, s__	9148	0	4689	571.75	0	1254.41	0	0	4689	0	0	0	0	0	901	1321	2064	0	0	173	TGGGGAATATTGGACAATGGGCGCAAGCCTGATCCAGCCATGCCGCGTGAGTGATGAAGGCCTTAGGGTTGTAAAGCTCTTTCGCCGACGAAGATAATGACGGTAGTCGGAGAAGAAGCCCCGGCTAACTTCGTGCCAGCAGCCGCGGTAATACGAAGGGGGCTAGCGTTGTTCGGAATCACTGGGCGTAAAGCGCACGTAGGCGGACATTTAAGTCAGGGGTGAAAGCCTGGAGCTCAACTCCAGAACTGCCCTTGATACTGGGTGTCTCGAGTCCGGAAGAGGTAAGTGGAACTGCGAGTGTAGAGGTGAAATTCGTAGATATTCGCAAGAACACCAGTGGCGAAGGCGGCTTACTGGTCCGGTACTGACGCTGAGGTGCGAAAGCGTGGGGAGCAA…
	g__Ramlibacter, 4395995	4395995	k__Bacteria, p__Proteobacteria, c__Betaproteobacteria, o__Burkholderiales, f__Comamonadaceae, g__Ramlibacter, s__	68	0	14	4.25	1.5	5.01332	0	6	0	0	0	0	0	3	14	9	12	10	0	6	TGGGGAATTTTGGACAATGGGCGCAAGCCTGATCCAGCCATTCCGCGTGCAGGATGAAGGCCTTCGGGTTGTAAACTGCTTTTGTACGGAACGAAACGGCTCTCTCTAATACAGGGGGCTAATGACGGTACCGTAAGAATAAGCACCGGCTAACTACGTGCCAGCAGCCGCGGTAATACGTAGGGTGCAAGCGTTAATCGGAATTACTGGGCGTAAAGCGTGCGCAGGCGGTTATGTAAGACAGTTGTGAAATCCCCGGGCTCAACCTGGGAACTGCATCTGTGACTGCATAGCTAGAGTACGGCAGAGGGGGATGGAATTCCGCGTGTAGCAGTGAAATGCGTAGATATGCGGAGGAACACCGATGGCGAAGGCAATCCCCTGGGCCTGTACTGACGC…
	g__Sphingomonas, M04999:179:000000000-JGTWN:1:1103:17499:9639 1:N:0:292/M04999:179:000000000-JGTWN:1:1103:17499:9639 2:N:0:292	M04999:179:000000000-JGTWN:1:1103:17499:9639 1:N:0:292/M04999:179:000000000-JGTWN:1:1103:17499:9639 2:N:0:292	k__Bacteria, p__Proteobacteria, c__Alphaproteobacteria, o__Sphingomonadales, f__Sphingomonadaceae, g__Sphingomonas, s__	212	0	212	13.25	0	53	0	0	0	0	0	0	0	0	0	212	0	0	0	0	TGGGGAATTTTGGACAATGGGCGCAAGCCTGATCCAGCCATGCCGCGTGCAGGATGAAGGCCTTCGGGTTGTAAACTGCTTTTGTACGGAACGAAACGGTCTTTTCTAATAAAGAAGGCTAATGACGGTACCGTAAGAATAAGCACCGGCTAACTACGTGCCAGCAGCCGCGGTAATACGGAGGGAGCTAGCGTTGTTCGGAATTACTGGGCGTAAAGCGCACGTAGGCGGCTTTGTAAGTCAGAGGTGAAAGCCTGGAGCTCAACTCCAGAACTGCCTTTGAGACTGCATCGCTTGAATCCAGGAGAGGTGAGTGGAATTCCGAGTGTAGAGGTGAAATTCGTAGATATTCGGAAGAACACCAGTGGCGAAGGCGGCTCACTGGACTGGTATTGACGC…
	M04999:179:000000000-JGTWN:1:1103:9101:18161 1:N:0:292/M04999:179:000000000-JGTWN:1:1103:9101:18161 2:N:0:292	M04999:179:000000000-JGTWN:1:1103:9101:18161 1:N:0:292/M04999:179:000000000-JGTWN:1:1103:9101:18161 2:N:0:292	N/A	41	0	41	2.5625	0	10.25	0	0	0	0	0	0	0	0	0	41	0	0	0	0	TGAGGAATATTGGACAATGGGCGAAAGCCTGATCCAGCTAGATCGCGTGGGTGATGAAGACTGTATTGGTTGTAAAGCCCTTTACTTAAATAAAGATTATGACAAAGTTTAAGAAAAAAGTCCCGGCCAATCTCGTGCCAGCAGCCGCGGTAATACGAGAGGGGCAAGCGTTATTCGGAATGATTGGGCGTAAAGAGCACGTAGACTGTTTAGAAAATCCAACATAAAAAAATCAAAGCTTAACTTTGAAACTTATTTTAGATCGTGGATAAAAATGTCTTTTTGTCACTGATTTCTAAACTGGAGTGAGTAAGAGGAGAATGGAATTCCTGGCGTAGAGGTAAAATTTGTTGATATCAGGAGGAACACCAAAAGCGAAGGCAATTCTCTGGTACTCTA…
	g__Ancylobacter, M04999:179:000000000-JGTWN:1:1103:7383:2197 1:N:0:292/M04999:179:000000000-JGTWN:1:1103:7383:2197 2:N:0:292	M04999:179:000000000-JGTWN:1:1103:7383:2197 1:N:0:292/M04999:179:000000000-JGTWN:1:1103:7383:2197 2:N:0:292	k__Bacteria, p__Proteobacteria, c__Alphaproteobacteria, o__Rhizobiales, f__Xanthobacteraceae, g__Ancylobacter, s__	55	0	55	3.4375	0	13.75	0	0	0	0	0	0	0	0	0	55	0	0	0	0	TGGGGAATTTTGGACAATGGGCGCAAGCCTGATCCAGCCATGCCGCGTGCAGGATGAAGGCCTTCGGGTTGTAAACTGCTTTTGTACGGAACGAAACGGTCTTTTCTAATAAAGAAGGCTAATGACGGTACCGTAAGAATAAGCACCGGCTAACTACGTGCCAGCAGCCGCGGTAATACGAAGGGGGCTAGCGTTGTTCGGAATCACTGGGCGTAAAGCGCACGTAGGCGGACATTTAAGTCAGGGGTGAAAGCCTGGAGCTCAACTCCAGAACTGCCCTTGATACTGGGTGTCTCGAGTCCGGAAGAGGTAAGTGGAACTGCGAGTGTAGAGGTGAAATTCGTAGATATTCGCAAGAACACCAGTGGCGAAGGCGGCTTACTGGTCCGGTACTGACGC…
	g__Kaistia, M04999:179:000000000-JGTWN:1:1108:9783:24674 1:N:0:292/M04999:179:000000000-JGTWN:1:1108:9783:24674 2:N:0:292	M04999:179:000000000-JGTWN:1:1108:9783:24674 1:N:0:292/M04999:179:000000000-JGTWN:1:1108:9783:24674 2:N:0:292	k__Bacteria, p__Proteobacteria, c__Alphaproteobacteria, o__Rhizobiales, f__Rhizobiaceae, g__Kaistia, s__	67	0	67	4.1875	0	16.75	0	0	0	0	0	0	0	0	0	67	0	0	0	0	TGGGGAATTTTGGACAATGGGCGCAAGCCTGATCCAGCCATGCCGCGTGCAGGATGAAGGCCTTCGGGTTGTAAACTGCTTTTGTACGGAACGAAACGGTCTTTTCTAATAAAGAAGGCTAATGACGGTACCGTAAGAATAAGCACCGGCTAACTACGTGCCAGCAGCCGCGGTAATACGAAGGGGGCAAGCGTTGTTCGGATTTACTGGGCGTAAAGCGTACGTAGGCGGATGATTAAGTCAGGGGTGAAATCCCGGGGCTCAACCTCGGAACTGCCTTTGATACTGGTCGTCTTGAGTCCGGGAGAGGTGAGTGGAACTCCTAGTGTAGAGGTGAAATTCGTAGATATTAGGAAGAACACCAGTGGCGAAGGCGGCTCACTGGCCCGGAACTGACGC…
	o__Chlorophyta, M04999:179:000000000-JGTWN:1:1103:23978:7377 1:N:0:292/M04999:179:000000000-JGTWN:1:1103:23978:7377 2:N:0:292	M04999:179:000000000-JGTWN:1:1103:23978:7377 1:N:0:292/M04999:179:000000000-JGTWN:1:1103:23978:7377 2:N:0:292	k__Bacteria, p__Cyanobacteria, c__Chloroplast, o__Chlorophyta, f__, g__, s__	17	0	17	1.0625	0	4.25	0	0	0	0	0	0	0	0	0	17	0	0	0	0	TGGGGAATTTTGGACAATGGGCGCAAGCCTGATCCAGCCATGCCGCGTGCAGGATGAAGGCCTTCGGGTTGTAAACTGCTTTTGTACGGAACGAAACGGTCTTTTCTAATAAAGAAGGCTAATGACGGTACCGTAAGAATAAGCACCGGCTAACTACGTGCCAGCAGCCGCGGTAATACGTAGGGTGCAAGCGTTATCCGGAATGATTGGGCGTAAAGCGTCTGTAGGTGGCTTAAAAAGTCTCCTGTCAAAGATCAGGGCTTAACCCTGGGCCGGCAGGAGAAACTCTTAGGCTAGAGTTTGGTAGGGGCAGAGGGAATTCCCGGTGGAGCGGTGAAATGCGTAGAGATCGGGAGGAACACCAAAGGCGAAAGCACTTTGCTGGGCCACAACTGACAC…
	o__Chlorophyta, M04999:179:000000000-JGTWN:1:1101:13372:19777 1:N:0:292/M04999:179:000000000-JGTWN:1:1101:13372:19777 2:N:0:292	M04999:179:000000000-JGTWN:1:1101:13372:19777 1:N:0:292/M04999:179:000000000-JGTWN:1:1101:13372:19777 2:N:0:292	k__Bacteria, p__Cyanobacteria, c__Chloroplast, o__Chlorophyta, f__, g__, s__	2	0	2	0.125	0	0.5	0	0	0	0	0	0	0	0	0	2	0	0	0	0	TGAGGAATTTTCCGCAATGGGCGAAAGCCTGACGGAGCAATGCCGCGTGAAGGATGAAGGCCTATGGGTTGTAAACTTCTTTTCTCAGAGAAGAATTTTGACGGTATCTGAGGAATAAGCATCGGCTAACTCTGTGCCAGCAGCCGCGGTAAGACAGAGGATGCAAGCGTTATCCGGAATGATTGGGCGTAAAGCGTCTGTAGGTGGCTTAAAAAGTCTCCTGTCAAAGATCAGGGCTTAACCCTGGGCCGGCAGGAGAAACTCTTAGGCTAGAGTTTGGTAGGGGGAGAGGGAATTCCCGGGGGAGGGGTAAAAGGCGGGGAGATGGGGAGGAACACAAAAGGCGAAAGCGCTTGGCTGGGNAACAACTGACCCGGAGAGACGAAGGCGAGGGGAGAA…
	f__Saprospiraceae, M04999:179:000000000-JGTWN:1:1109:11678:24824 1:N:0:292/M04999:179:000000000-JGTWN:1:1109:11678:24824 2:N:0:292	M04999:179:000000000-JGTWN:1:1109:11678:24824 1:N:0:292/M04999:179:000000000-JGTWN:1:1109:11678:24824 2:N:0:292	k__Bacteria, p__Bacteroidetes, c__[Saprospirae], o__[Saprospirales], f__Saprospiraceae, g__, s__	2	0	2	0.125	0	0.5	0	0	0	0	0	0	0	0	0	2	0	0	0	0	TAAGGAATATTGGACAATGGGCGGAAGCCTGATCCAGCCATGCCGCGTGAAGGACGAAGGCGCTCAGCGTTGTAAACTTCTTTTGGACGGGGATAATAGTCTCGACGTGTCGGGATTTGAAGGTACCGTCAGAATAAGCACCGGCTAACTCCGTGCCAGCAGCCGCGGTAATACGGAGGGTGCAAGCGTTATCCGGAATCACTGGGTTTAAAGGGTGCGTAGGCGGCGAGGTAAGTCAGTTGTGAAATCGCTGGGCTCAACCCATGCAATTGCGATTGATACTGCTTTGCTTGAAACAGGTTGAGGTGGGCGGAATGTGGCATGTAGCGGTGAAATGCATAGATATGCCATAGAACACCAATTGCGAAGGCAGCCTTCTGGGCCTGATTTGACGCTGAG…
	f__Comamonadaceae, 589483	589483	k__Bacteria, p__Proteobacteria, c__Betaproteobacteria, o__Burkholderiales, f__Comamonadaceae, g__, s__	4	0	2	0.25	0	0.68313	0	0	0	0	0	0	0	0	0	0	2	0	0	2	TGGGGAATTTTGGACAATGGGCGCAAGCCTGATCCAGCCATTCCGCGTGCAGGATGAAGGCCTTCGGGTTGTAAACTGCTTTTGTACGGAACGAAACGGCCCTTTCTAATACAGGGGGCTAATGACGGTACCGTAAGAATAAGCACCGGCTAACTACGTGCCAGCAGCCGCGGTAATACGTAGGGTGCAAGCGTTAATCGGAATTACTGGGCGTAAAGCGTGCGCAGGCGGCTATGTAAGACAGTTGTGAAATCCCCGGGCTCAACCTGGGAACTGCATCTGTGACTGCATAGCTAGAGTACGGTAGAGGGGGATGGAATTCCGCGTGTAGCAGTGAAATGCGTAGATATGCGGAGGAACACCGATGGCGAAGGCAATCCCCTGGACCTGTACTGACGC…
	g__Sphingomonas, 582921	582921	k__Bacteria, p__Proteobacteria, c__Alphaproteobacteria, o__Sphingomonadales, f__Sphingomonadaceae, g__Sphingomonas, s__	2	0	2	0.125	0	0.5	0	0	0	0	0	0	0	0	0	0	2	0	0	0	TGGGGAATATTGGACAATGGGCGAAAGCCTGATCCAGCAATGCCGCGTGAGTGATGAAGGCCTTAGGGTTGTAAAGCTCTTTTACCCGGGATGATAATGACAGTACCGGGAGAATAAGCTCCGGCTAACTCCGTGCCAGCAGCCGCGGTAATACGGAGGGAGCTAGCGTTGTTCGGAATTACTGGGCGTAAAGCGCACGTAGGCGGCTTTGTAAGTTAGAGGTGAAAGCCTGGAGCTCAACTCCAGAACTGCCTTTAAGACTGCATCGCTTGAATCCAGGAGAGGTGAGTGGAATTCCGAGTGTAGAGGTGAAATTCGTAGATATTCGGAAGAACACCAGTGGCGAAGGCGGCTCACTGGACTGGTATTGACGCTGAGGTGCGAAAGCGTGGGGAGCAA…
	f__Rhodospirillaceae, 357011	357011	k__Bacteria, p__Proteobacteria, c__Alphaproteobacteria, o__Rhodospirillales, f__Rhodospirillaceae, g__, s__	2	0	2	0.125	0	0.5	0	0	0	0	0	0	0	0	0	0	2	0	0	0	TGGGGAATATTGGACAATGGGGGCAACCCTGATCCAGCCATGCCGCGTGAGTGATGAAGGCCTTCGGGTTGTAAAGCTCTTTTGGCGGGGACGATGATGACGGTACCCGCAGAATAAGCCCCGGCTAACTTCGTGCCAGCAGCCGCGGTAAGACGAAGGGGGCTAGCGTTGTTCGGAATTACTGGGCGTAAAGCGCGTGTAGGCGGTTGCCCAAGTCGGGTGTGAAAGCCTTGAGCTCAACTCAAGAAATGCACTCGGTACTGGGTGACTAGAGGACCGGAGAGGATAGTGGAATTCCCAGTGTAGTGGTGAAATACGTAGAGATTGGGAAGAACACCAGTGGCGAAGGCGGCTATCTGGACGGTTTCTGACGCTAAGACGCGAAAGCGTGGGGAGCAA…
	g__Paenisporosarcina, 249311	249311	k__Bacteria, p__Firmicutes, c__Bacilli, o__Bacillales, f__Planococcaceae, g__Paenisporosarcina, s__	2	0	2	0.125	0	0.5	0	0	0	0	0	0	0	0	0	0	2	0	0	0	TAGGGAATCTTCCACAATGGACGAAAGTCTGATGGAGCAACGCCGCGTGAGTGAAGAAGGTTTTCGGATCGTAAAACTCTGTTGTAAGGGAAGAACACGTACGAGAGTAACTGCTCGTACCTTGACGGTACCTTATTAGAAAGCCACGGCTAACTACGTGCCAGCAGCCGCGGTAATACGTAGGTGGCAAGCGTTGTCCGGAATTATTGGGCGTAAAGCGCGCGCAGGCGGTCCTTTAAGTCTGATGTGAAAGCCCACGGCTCAACCGTGGAGGGTCATTGGAAACTGGGGGACTTGAGTACAGAAGAGGAAAGCGGAATTCCAAGTGTAGCGGTGAAATGCGTAGAGATTTGGAGGAACACCAGTGGCGAAGGCGGCTTTCTGGTCTGTAACTGACGC…
	f__Comamonadaceae, 29704	29704	k__Bacteria, p__Proteobacteria, c__Betaproteobacteria, o__Burkholderiales, f__Comamonadaceae, g__, s__	10	0	6	0.625	0	1.5864	0	0	0	0	0	0	0	0	2	0	2	0	0	6	TGGGGAATTTTGGACAATGGGCGAAAGCCTGATCCAGCCATGCCGCGTGCAGGATGAAGGCCTTCGGGTTGTAAACTGCTTTTGTACGGAACGAAACGGTCTTCTCTAATAAAGAGGGCTAATGACGGTACCGTAAGAATAAGCACCGGCTAACTACGTGCCAGCAGCCGCGGTAATACGTAGGGTGCAAGCGTTAATCGGAATTACTGGGCGTAAAGCGTGCGCAGGCGGTTATGTAAGACAGTTGTGAAATCCCCGGGCTCAACCTGGGAACTGCATCTGTGACTGCATAGCTAGAGTACGGTAGAGGGGGATGGAATTCCGCGTGTAGCAGTGAAATGCGTAGATATGCGGAGGAACACCGATGGCGAAGGCAATCCCCTGGACCTGTACTGACGC…
	f__Rhodospirillaceae, 1640195	1640195	k__Bacteria, p__Proteobacteria, c__Alphaproteobacteria, o__Rhodospirillales, f__Rhodospirillaceae, g__, s__	29831	0	10004	1864.44	131.5	3102.71	0	0	2361	10004	260	3436	4254	484	3	0	7935	0	0	0	GTGGGGAATATTGGACAATGGGGGCAACCCTGATCCAGCCATGCCGCGTGAGTGATGAAGGCCTTCGGGTTGTAAAGCTCTTTTGGCGGGGACGATGATGGCGGTACCCGCAGAATAAGCCCCGGCTAACTTCGTGCCAGCAGCCGCGGTAAGACGAAGGGGGCTAGCGTTGTTCGGAATTACTGGGCGTAAAGCGAGTGTAGGTGGTTGTCATAGTCAGGTGTGAAAGCCTTGAGCTCAACTCAAGAAATGCACTTGATACTGGGCGACTAGAGGACCGGAGAGGATAGTGGAATTCCCAGTGTAGTGGTGAAATACGTAGAGATTGGGAAGAACACCAGTGGCGAAGGCGGCTATCTGGACGGTTACTGACACTAAGACTCGAAAGCGTGGGAGCAA…
	f__Rhodospirillaceae, 3412843	3412843	k__Bacteria, p__Proteobacteria, c__Alphaproteobacteria, o__Rhodospirillales, f__Rhodospirillaceae, g__, s__	1762	0	657	110.125	2	194.023	0	0	150	657	4	226	217	12	0	0	452	0	0	0	GTGGGGAATATTGGACAATGGGGGCAACCCTGATCCAGCCATGCCGCGTGAGTGATGAAGGCCTTCGGGTTGTAAAGCTCTTTTGGCGGGGACGATGATGACGGTACCCGCAGAATAAGCCCCGGCTAACTTCGTGCCAGCAGCCGCGGTAAGACGAAGGGGGCTAGCGTTGTTCGGAATTACTGGGCGTAAAGCGAGTGTAGGTGGTTGTCATAGTCAGGCGTGAAAGCCTTGAGCTCAACTCAAGAAATGCGCTTGATACTGGGCGGCTAGAGGACCGGAGAGGATAGTGGAATTCCCAGTGTAGTGGTGAAATACGTAGAGATTGGGAAGAACACCAGTGGCGAAGGCGGCTATCTGGACGGTTTCTGACACTAAGACTCGAAAGCGTGGGGAGCA…
	f__Gemmataceae, 4482563	4482563	k__Bacteria, p__Planctomycetes, c__Planctomycetia, o__Gemmatales, f__Gemmataceae, g__, s__	5226	0	4924	326.625	0	1228.28	0	0	4924	0	0	0	0	0	0	0	302	0	0	0	TCGAGGATCTTCGGCAATGGGCGCAAGCCTGACCGAGCGACGCCGCGTGAGCGATGAAGGCCATTAGGTTGTAAAGCTCTGTCGAGGGGGAGCAAGCCGCAAGGTTGAGCGATCCCTGGAGGAAGCACGGGCTAAGTTCGTGCCAGCAGCCGCGGTAAGACGAACCGTGCGAACGTTGTTCGGAATCATTGGGCTTAAAGGGCGCGTAGGCGGGTGTTCAAGTCCGGGGTGAAATCCTCCAGCTCAACTGGAGAAGAGCCCCGGATACTGTTCATCTAGAGAGAGGTAGGGGCACATGGAACTTCCGGTGGAGCGGTGAAATGCGTAGAGATCGGAAGGAACGCCGGTGGCGAAAGCGATGTGCTGGATCTTTTCTGACGCTGAGGCGCGAAAGCTAGG…
	f__Rhodospirillaceae, M04999:179:000000000-JGTWN:1:1102:5030:9956 1:N:0:293/M04999:179:000000000-JGTWN:1:1102:5030:9956 2:N:0:293	M04999:179:000000000-JGTWN:1:1102:5030:9956 1:N:0:293/M04999:179:000000000-JGTWN:1:1102:5030:9956 2:N:0:293	k__Bacteria, p__Proteobacteria, c__Alphaproteobacteria, o__Rhodospirillales, f__Rhodospirillaceae, g__, s__	181	0	181	11.3125	0	45.25	0	0	0	0	0	0	0	0	0	0	181	0	0	0	TGGGGAATTTTGGACAATGGGCGCAAGCCTGATCCAGCCATGCCGCGTGCAGGATGAAGGCCTTCGGGTTGTAAACTGCTTTTGTACGGAACGAAACGGTCTTTTCTAATAAAGAAGGCTAATGACGGTACCGTAAGAATAAGCACCGGCTAACTACGTGCCAGCAGCCGCGGTAATACGTAGGGTGCAAGCGTTAATCGGAATTACTGGGCGTAAAGCGAGTGTAGGTGGTTGTCATAGTCAGGTGTGAAAGCCTTGAGCTCAACTCAAGAAATGCACTTGATACTGGGCGACTAGAGGACCGGAGAGGATAGTGGAATTCCCAGTGTAGTGGTGAAATACGTAGATATTGGGAAGAACACCAGTGGCGAAGGCGGCTATCTGGACGGTTTCTGACAC…
	g__Sphingomonas, M04999:179:000000000-JGTWN:1:1103:14957:20189 1:N:0:293/M04999:179:000000000-JGTWN:1:1103:14957:20189 2:N:0:293	M04999:179:000000000-JGTWN:1:1103:14957:20189 1:N:0:293/M04999:179:000000000-JGTWN:1:1103:14957:20189 2:N:0:293	k__Bacteria, p__Proteobacteria, c__Alphaproteobacteria, o__Sphingomonadales, f__Sphingomonadaceae, g__Sphingomonas,	178	0	178	11.125	0	44.5	0	0	0	0	0	0	0	0	0	0	178	0	0	0	TGGGGAATTTTGGACAATGGGCGCAAGCCTGATCCAGCCATGCCGCGTGCAGGATGAAGGCCTTCGGGTTGTAAACTGCTTTTGTACGGAACGAAACGGTCTTTTCTAATAAAGAAGGCTAATGACGGTACCGTAAGAATAAGCACCGGCTAACTACGTGCCAGCAGCCGCGGTAATACGTAGGGTGCAAGCGTTAATCGGAATTACTGGGCGTAAAGCGCACGTAGGCGGCTTTGTAAGTCAGAGGTGAAAGCCTGGAGCTCAACTCCAGAACTGCCTTTGAGACTGCATCGCTTGAATCCAGGAGAGGTGAGTGGAATTCCGAGTGTAGAGGTGAAATTCGTAGATATTCGGAAGAACACCAGTGGCGAAGGCGGCTCACTGGACTGGTATTGACGC…
	g__Ancylobacter, M04999:179:000000000-JGTWN:1:1102:16628:18550 1:N:0:293/M04999:179:000000000-JGTWN:1:1102:16628:18550 2:N:0:293	M04999:179:000000000-JGTWN:1:1102:16628:18550 1:N:0:293/M04999:179:000000000-JGTWN:1:1102:16628:18550 2:N:0:293	k__Bacteria, p__Proteobacteria, c__Alphaproteobacteria, o__Rhizobiales, f__Xanthobacteraceae, g__Ancylobacter, s__	41	0	41	2.5625	0	10.25	0	0	0	0	0	0	0	0	0	0	41	0	0	0	TGGGGAATTTTGGACAATGGGCGCAAGCCTGATCCAGCCATGCCGCGTGCAGGATGAAGGCCTTCGGGTTGTAAACTGCTTTTGTACGGAACGAAACGGTCTTTTCTAATAAAGAAGGCTAATGACGGTACCGTAAGAATAAGCACCGGCTAACTACGTGCCAGCAGCCGCGGTAATACGAAGGGGGCTAGCGTTGTTCGGAATCACTGGGCGTAAAGCGCACGTAGGCGGACATTTAAGTCAGGGGTGAAAGCCTGGAGCTCAACTCCAGAACTGCCCTTGATACTGGGTGTCTCGAGTCCGGAAGAGGTAAGTGGAACTGCGAGTGTAGAGGTGAAATTCGTAGATATTCGCAAGAACACCAGTGGCGAAGGCGGCTTACTGGTCCGGTACTGACGC…
	g__Kaistia, M04999:179:000000000-JGTWN:1:1102:6895:16032 1:N:0:293/M04999:179:000000000-JGTWN:1:1102:6895:16032 2:N:0:293	M04999:179:000000000-JGTWN:1:1102:6895:16032 1:N:0:293/M04999:179:000000000-JGTWN:1:1102:6895:16032 2:N:0:293	k__Bacteria, p__Proteobacteria, c__Alphaproteobacteria, o__Rhizobiales, f__Rhizobiaceae, g__Kaistia, s__	39	0	39	2.4375	0	9.75	0	0	0	0	0	0	0	0	0	0	39	0	0	0	TGGGGAATTTTGGACAATGGGCGCAAGCCTGATCCAGCCATGCCGCGTGCAGGATGAAGGCCTTCGGGTTGTAAACTGCTTTTGTACGGAACGAAACGGTCTTTTCTAATAAAGAAGGCTAATGACGGTACCGTAAGAATAAGCACCGGCTAACTACGTGCCAGCAGCCGCGGTAATACGAAGGGGGCAAGCGTTGTTCGGATTTACTGGGCGTAAAGCGTACGTAGGCGGATGATTAAGTCAGGGGTGAAATCCCGGGGCTCAACCTCGGAACTGCCTTTGATACTGGTCGTCTTGAGTCCGGGAGAGGTGAGTGGAACTCCTAGTGTAGAGGTGAAATTCGTAGATATTAGGAAGAACACCAGTGGCGAAGGCGGCTCACTGGCCCGGAACTGACGC…
	g__Ramlibacter, M04999:179:000000000-JGTWN:1:1110:18456:22433 1:N:0:293/M04999:179:000000000-JGTWN:1:1110:18456:22433 2:N:0:293	M04999:179:000000000-JGTWN:1:1110:18456:22433 1:N:0:293/M04999:179:000000000-JGTWN:1:1110:18456:22433 2:N:0:293	k__Bacteria, p__Proteobacteria, c__Betaproteobacteria, o__Burkholderiales, f__Comamonadaceae, g__Ramlibacter, s__	799	0	799	49.9375	0	199.75	0	0	0	0	0	0	0	0	0	0	799	0	0	0	TGGGGAATTTTGGACAATGGGCGCAAGCCTGATCCAGCCATGCCGCGTGCAGGATGAAGGCCTTCGGGTTGTAAACTGCTTTTGTACGGAACGAAACGGTCTTTTCTAATAAAGAAGGCTAATGACGGTACCGTAAGAATAAGCACCGGCTAACTACGTGCCAGCAGCCGCGGTAATACGTAGGGTGCAAGCGTTAATCGGAATTACTGGGCGTAAAGCGTGCGCAGGCGGTAATGTAAGACAGTTGTGAAATCCCCGGGCTCAACCTGGGAACTGCATCTGTGACTGCATTGCTGGAGTACGGCAGGGGGGGATGGAATTCCGCGTGTAGCAGTGAAATGCGTAGATATGCGGAGGAACACCGATGGCGAAGGCAATCCCCTGGGCCTGTACTGACGC…
	o__Chlorophyta, M04999:179:000000000-JGTWN:1:1104:4131:20951 1:N:0:293/M04999:179:000000000-JGTWN:1:1104:4131:20951 2:N:0:293	M04999:179:000000000-JGTWN:1:1104:4131:20951 1:N:0:293/M04999:179:000000000-JGTWN:1:1104:4131:20951 2:N:0:293	k__Bacteria, p__Cyanobacteria, c__Chloroplast, o__Chlorophyta, f__, g__, s__	3	0	3	0.1875	0	0.75	0	0	0	0	0	0	0	0	0	0	3	0	0	0	TGAGGAATTTTCCGCAATGGGCGAAAGCCTGACGGAGCAATGCCGCGTGAAGGATGAAGGCCTATGGGTTGTAAACTTCTTTTCTCAGAGAAGAATTTTGACGGTATCTGAGGAATAAGCATCGGCTAACTCTGTGCCAGCAGCCGCGGTAAGACAGAGGATGCAAGCGTTATCCGGAATGATTGGGCGTAAAGCGTCTGTAGGTGGCTTAAAAAGTCTCCTGTCAAAGATCAGGGCTTAACCCTGGGCCGGCAGGAGAAACTCTTAGGCTAGAGTTTGGTAGGGGCAGAGGGAATTCCCGGTGGAGCGGTGAAATGCGTAGAGATCGGGAGGAACACCAAAGGCGAAAGCACTTTGCTGGGCCACAACTGACACTGAGAGACGAAAGCGAGGGGAGCA…
	o__Rhizobiales, M04999:179:000000000-JGTWN:1:1104:21661:17551 1:N:0:293/M04999:179:000000000-JGTWN:1:1104:21661:17551 2:N:0:293	M04999:179:000000000-JGTWN:1:1104:21661:17551 1:N:0:293/M04999:179:000000000-JGTWN:1:1104:21661:17551 2:N:0:293	k__Bacteria, p__Proteobacteria, c__Alphaproteobacteria, o__Rhizobiales, f__, g__, s__	4	0	4	0.25	0	1	0	0	0	0	0	0	0	0	0	0	4	0	0	0	TGGGGAATTTTGGACAATGGGCGCAAGCCTGATCCAGCCATGCCGCGTGCAGGATGAAGGCCTTCGGGTTGTAAACTGCTTTTGTACGGAACGAAACGGTCTTTTCTAATAAAGAAGGCTAATGACGGTACCGTAAGAATAAGCACCGGCTAACTACGTGCCAGCAGCCGCGGTAATACGTAGGGTGCAAGCGTTAATCGGAATTACTGGGCGTAAAGCGCACGTAGGCGGGTCGTTAAGTCAGGGGTGAAATCCTGGAGCTCAACTCCAGAACTGCCTTTGATACTGGCGACCTAGAGTTCGAGAGAGGTTGGTGGAACTCCGAGTGTAGAGGTGAAATTCGTAGATATTCGGAAGAACACCAGTGGCGAAGGCGGCCAACTGGCTCGATACTGACGC…
	s__paradoxus, M04999:179:000000000-JGTWN:1:1109:16019:11789 1:N:0:293/M04999:179:000000000-JGTWN:1:1109:16019:11789 2:N:0:293	M04999:179:000000000-JGTWN:1:1109:16019:11789 1:N:0:293/M04999:179:000000000-JGTWN:1:1109:16019:11789 2:N:0:293	k__Bacteria, p__Proteobacteria, c__Betaproteobacteria, o__Burkholderiales, f__Comamonadaceae, g__Variovorax, s__paradoxus	2	0	2	0.125	0	0.5	0	0	0	0	0	0	0	0	0	0	2	0	0	0	TGGGGAATTTTGGACAATGGGCGCAAGCCTGATCCAGCCATGCCGCGTGCAGGATGAAGGCCTTCGGGTTGTAAACTGCTTTTGTACGGAACGAAACGGTCTTTTCTAATAAAGAAGGCTAATGACGGTACCGTAAGAATAAGCACCGGCTAACTACGTGCCAGCAGCCGCGGTAATACGTAGGGTGCAAGCGTTAATCGGAATTACTGGGCGTAAAGCGTGCGCAGGCGGTAATGTAAGACAGTTGTGAAATCCCCGGGCTCAACCTGGGAACTGCATCTGTGATTGCAGTGCTGGAGTACGGAAGAGGGGGAGGGAAGCCCGCGTGTAGCAGTGAAATGCGTAGATATGCGGAGGAACACCGATGGCGAAGGCAATCCCCGGGGCCTGTACTGACGC…
	s__paradoxus, M04999:179:000000000-JGTWN:1:1109:20224:13358 1:N:0:293/M04999:179:000000000-JGTWN:1:1109:20224:13358 2:N:0:293	M04999:179:000000000-JGTWN:1:1109:20224:13358 1:N:0:293/M04999:179:000000000-JGTWN:1:1109:20224:13358 2:N:0:293	k__Bacteria, p__Proteobacteria, c__Betaproteobacteria, o__Burkholderiales, f__Comamonadaceae, g__Variovorax, s__paradoxus	2	0	2	0.125	0	0.5	0	0	0	0	0	0	0	0	0	0	2	0	0	0	TGGGGAATTTTGGACAATGGGCGCAAGCCTGATCCAGCCATGCCGCGTGCAGGATGAAGGCCTTCGGGTTGTAAACTGCTTTTGTACGGAACGAAACGGTCTTTTCTAATAAAGAAGGCTAATGACGGTACCGTAAGAATAAGCACCGGCTAACTACGTGCCAGCAGCCGCGGTAATACGTGGGGTGCAAGCGTTAATCGGAATTACTGGGCGTAAAGCGTGCGCAGGCGGTAATGTAAGACAGTTGTGAAATCCCCGGGCTCAACCTGGGAACTGCATCTGTGACTGGATTGCTGGAGTACGGCAGAGGGGGGTGGAATACAGGGTGTAGCGGTGAAATGCGTAGATATGAGGTGGAACGCCAATGGCGAAAGCAGTTCGCTGGGAGTGTGCTGACGC…
	f__Sphingobacteriaceae, M04999:179:000000000-JGTWN:1:1112:18498:7910 1:N:0:293/M04999:179:000000000-JGTWN:1:1112:18498:7910 2:N:0:293	M04999:179:000000000-JGTWN:1:1112:18498:7910 1:N:0:293/M04999:179:000000000-JGTWN:1:1112:18498:7910 2:N:0:293	k__Bacteria, p__Bacteroidetes, c__Sphingobacteriia, o__Sphingobacteriales, f__Sphingobacteriaceae, g__, s__	2	0	2	0.125	0	0.5	0	0	0	0	0	0	0	0	0	0	2	0	0	0	TAAGGAATATTGGTCAATGGACGGAAGTCTGAACCAGCCATGCCGCGTGCAGGAAGACTGCCCTACGGGTTGTAAACTGCTTTTATACGGGAACAAACCCCACTACGAGTTAGTGGGCTGAGTGTACTGTAAGAATAAGGATCGGCTAACTCCGTGCCAGCAGCCGCGGTAATACGGAGGATCCGAGCGTTATCCGGATTTATTGGGTTTAAAGGGTGCGTAGGCGGCATGCTAAGTCAGGGGTGAAATTCGGCAGCTTAACTGTCGGCGTGCCTTTGATACTGGTGTGCTTGAATGCGGATGAGGTAGGCGGAATGAGACAAGTAGCGGTGAAATGCATAGATATGTCTCAGAACACCGATTGCGAAGGCAGCTTACTAAGTCGTGATTGACGCTGAT…
	f__Rhodospirillaceae, M04999:179:000000000-JGTWN:1:1115:15433:5910 1:N:0:293/M04999:179:000000000-JGTWN:1:1115:15433:5910 2:N:0:293	M04999:179:000000000-JGTWN:1:1115:15433:5910 1:N:0:293/M04999:179:000000000-JGTWN:1:1115:15433:5910 2:N:0:293	k__Bacteria, p__Proteobacteria, c__Alphaproteobacteria, o__Rhodospirillales, f__Rhodospirillaceae, g__, s__	2	0	2	0.125	0	0.5	0	0	0	0	0	0	0	0	0	0	2	0	0	0	TGGGGAATATTGGACAATGGGGGCAACCCTGATCCAGCCATGCCGCGTGAGTGATGAAGGCCTTCGGGTTGTAAAGCCCTTTTGGCGGGGACGATGATGCCGGTACCCGCAGAATAAGCCCCGGCTAACTTCGTGCCAGCAGCCGCGGTAAGACGAAGGGGGCCAGCGTTGTTCGGAATTACTCGGCGTAAAGCGGGTGTAGGTGGTTGTCATAGTCAGGTGTGAAAGCCTTGAGCTCAACTCAAGAAATGCACTTGATACTGGGCGAGTAGAGGACCGGAGAGGATAGTGGAATTCCCAGGGTAGTGGTGAAATACGTTGATATTGGGAAGAACACCAGTGGCGAAGGCGGCTATCTGGACGGGTTCTGGCACTAAGACTCGAAAGCGTGGGGGGCAA…
	M04999:179:000000000-JGTWN:1:2104:14838:17458 1:N:0:293/M04999:179:000000000-JGTWN:1:2104:14838:17458 2:N:0:293	M04999:179:000000000-JGTWN:1:2104:14838:17458 1:N:0:293/M04999:179:000000000-JGTWN:1:2104:14838:17458 2:N:0:293	N/A	2	0	2	0.125	0	0.5	0	0	0	0	0	0	0	0	0	0	2	0	0	0	TGAGGAATATTGGACAATGGGCGAAAGCCTGATCCAGCTAGATCGCGTGGGTGATGAAGACTGTATTGGTTGTAAAGCCCTTTACTTAAATAAAGATTATGACAAAGTTTAAGAAAAAAGTCCCGGCCAATCTCGTGCCAGCAGCCGCGGTAATACGAGAGGGGCAAGCGTTATTCGGAATGATTGGGCGTAAAGAGCACGTAGACTGTTTAGAAAATCCAACATAAAAAAATCAAAGCTTAACTTTGAAACTTATTTTAGATCGTGGATAAAAATGTCTTTTTGTCACTGATTTCTAAACTGGAGTGAGTAAGAGGAGAATGGAATTCCTGGCGTAGAGGTAAAATTTGTTGATATCAGGAGGAACACCAAAAGCGAAGGCAATTCTCTGGTACTCTA…
	g__Ancylobacter, M04999:179:000000000-JGTWN:1:2106:20872:3638 1:N:0:293/M04999:179:000000000-JGTWN:1:2106:20872:3638 2:N:0:293	M04999:179:000000000-JGTWN:1:2106:20872:3638 1:N:0:293/M04999:179:000000000-JGTWN:1:2106:20872:3638 2:N:0:293	k__Bacteria, p__Proteobacteria, c__Alphaproteobacteria, o__Rhizobiales, f__Xanthobacteraceae, g__Ancylobacter, s__	2	0	2	0.125	0	0.5	0	0	0	0	0	0	0	0	0	0	2	0	0	0	TGGGGAATATTGGACAATGGGCGCAAGCCTGATCCAGCCATGCCGCGTGAGTGATGAAGGCCTTAGGGTTGTAAAGCTCTTTCGCCGACGAAGATAATGACGGTAGTCGGAGAAGAAGCCCCGGCTAACTTCGTGCCAGCAGCCGCGGCAATACGAAGGGGGCTAGCGTTGTTCGGAATCACTGGGCGTAAAGCGCACGTAGGCGGACATTTAAGTCAGGGGTGAAAGCCTGGAGCTCAACTCCAGAACTGCCCCTGATACTGGGTGTCTCGAGTCCGGAAGGGGTAGGTGGAGCTGCGGGTGTAGAGGTGAATTTCGTGGATATTCGCAGGAACCCCAGGGGCAAAGGCGGCTTACTGGTCGGGTACGGACGCTGAGGTGCGAAAGCGTGGGGGGCAA…
	s__paradoxus, M04999:179:000000000-JGTWN:1:2118:26487:19390 1:N:0:293/M04999:179:000000000-JGTWN:1:2118:26487:19390 2:N:0:293	M04999:179:000000000-JGTWN:1:2118:26487:19390 1:N:0:293/M04999:179:000000000-JGTWN:1:2118:26487:19390 2:N:0:293	k__Bacteria, p__Proteobacteria, c__Betaproteobacteria, o__Burkholderiales, f__Comamonadaceae, g__Variovorax, s__paradoxus	2	0	2	0.125	0	0.5	0	0	0	0	0	0	0	0	0	0	2	0	0	0	TGGGGAATTTTGGACAATGGGCGCAAGCCTGATCCAGCCATGCCGCGTGCAGGATGAAGGCCTTCGGGTTGTAAACTGCTTTTTTACGGAACGAAACGGTCTTTTCTAATAAAGAAGGCTAATGACGGTACCGTAAGAATAAGCACCGGCTAACTACGTGCCAGCAGCCGCGGTAATACGTAGGGTGCCAGCGTTAATCGGAATTACTGGGCGTAAAGCGTGCGCAGGCGGTAATGTAAGACCGTTGTGAAATCCCCGGGCTCAACCTGGGAACTGCATCTGTAACTGCAGTGCTAGGTTACGGCAGGGGGGGAGGGAATTCCGCGTGTAGCAGTAAAATGCGTAGATATGCGGGGGAAAAACGAGGGCGAAGGAAATCCCCTGGGGCTGTTCTAACGC…
	g__Tepidimicrobium, 1106373	1106373	k__Bacteria, p__Firmicutes, c__Clostridia, o__Clostridiales, f__[Tissierellaceae], g__Tepidimicrobium, s__	2	0	2	0.125	0	0.5	0	2	0	0	0	0	0	0	0	0	0	0	0	0	TGGGGAATATTGCACAATGGGCGAAAGCCTGATGCAGCGACGCCGCGTGAGCGATGAAGGCCTTCGGGTCGTAAAGCTCTGTCCTATGGGACGATAGTGACGGTACCATACGGAGGAAGCCCCGGCTAACTACGTGCCAGCAGCCGCGGTAATACGTAGGGGGCGAGCGTTGTCCGGAATTACTGGGCGTAAAGGGTGCGTAGGCGGCTTAGTAAGTCAGGTGTGAAAGGCATGGGCTCAACCCATGTAAGCACTTGAAACTGCTTAGCTTGAGTTAAGGAGAGGGAAGCGGAATTCCTGGTGTAGCGGTGAAATGCGTAGATATCAGGAGGAACACCAGTGGCGAAGGCGGCTTCCTGGCCTTGGACTGACGCTGAGGCACGAAAGCGTGGGGAGCAA…
	s__brevis, 581189	581189	k__Bacteria, p__Firmicutes, c__Bacilli, o__Lactobacillales, f__Lactobacillaceae, g__Lactobacillus, s__brevis	3	0	3	0.1875	0	0.75	0	3	0	0	0	0	0	0	0	0	0	0	0	0	TAGGGAATCTTCCACAATGGACGAAAGTCTGATGGAGCAATGCCGCGTGAGTGAAGAAGGGTTTCGGCTCGTAAAACTCTGTTGTTAAAGAAGAACACTTCTGAGAGTAACTGTTCAGAAGTTGACGGTATTTAACCAGAAAGCCACGGCTAACTACGTGCCAGCAGCCGCGGTAATACGTAGGTGGCAAGCGTTGTCCGGATTTATTGGGCGTAAAGCGAGCGCAGGCGGTTTTTTAAGTCTGATGTGAAAGCCTTCGGCTTAACCGGAGAAGTGCATCGGAAACTGGGAAACTTGAGTGCAGAAGAGGACAGTGGAACTCCATGTGTAGCGGTGGAATGCGTAGATATATGGAAGAACACCAGTGGCGAAGGCGGCTGTCTAGTCTGTAACTGACGC…
	f__Ruminococcaceae, 524111	524111	k__Bacteria, p__Firmicutes, c__Clostridia, o__Clostridiales, f__Ruminococcaceae, g__, s__	2	0	2	0.125	0	0.5	0	2	0	0	0	0	0	0	0	0	0	0	0	0	TGGGGAATATTGGGCAATGGGCGAAAGCCTGACCCAGCAACGCCGCGTGAAGGAAGAAGGCCTTCGGGTTGTAAACTTCTTTTACCAGGGACGAAGAAAATGACGGTACCTGGAGAAAAAGCAACGGCTAACTACGTGCCAGCAGCCGCGGTAATACGTAGGTTGCAAGCGTTGTCCGGAATTACTGGGTGTAAAGGGCGTGTAGGCGGAGATGCAAGTTGGGAGTGAAATCCATGGGCTCAACCCATGAACTGCTTTCAAAACTGCATCCCTTGAGTATCGGAGAGGCAAGCGGAATTCCTAGTGTAGCGGTGAAATGCGTAGATATTAGGAGGAACACCAGTGGCGAAGGCGGCTTGCTGGACGACAACTGACGCTGAGGCGCGAAAGCGTGGGGAG…
	o__Clostridiales, 326804	326804	k__Bacteria, p__Firmicutes, c__Clostridia, o__Clostridiales, f__, g__, s__	3	0	3	0.1875	0	0.75	0	3	0	0	0	0	0	0	0	0	0	0	0	0	TGGGGAATATTGGGCAATGGGCGAAAGCCTGACCCAGCAACGCCGCGTGAGGGAAGAAGGTTTTCGGATTGTAAACCTCTGTCCTAAGGGAAGAAGGAAGTGACGGTACCTTAGGAGGAAGCCCCGGCTAACTACGTGCCAGCAGCCGCGGTAATACGTAGGGGGCGAGCGTTGTCCGGAATGACTGGGCGTAAAGGGCGTGTAGGCGGCCTGTTAAGTTAGAAGTGAAAGTCCTGCTTTCAAGGTGGGAATTGCTTTTAATACTGATGGGCTTGAGTGCAGAAGAGGTAAGTGGAATTCCCAGTGTAGCGGTGAAATGCGTAGAGATTGGGAGGAACACCAGTGGCGAAGGCGACTTACTGGGCTGTAACTGACGCTGAGGCGCGAAAGCGTGGGGAG…
	f__Ruminococcaceae, 319316	319316	k__Bacteria, p__Firmicutes, c__Clostridia, o__Clostridiales, f__Ruminococcaceae, g__, s__	3	0	3	0.1875	0	0.75	0	3	0	0	0	0	0	0	0	0	0	0	0	0	TGGGGGATATTGCACAATGGAGGAAACTCTGATGCAGCAACGCCGCGTGAGGGAAGAAGGTTTTCGGATTGTAAACCTCTGTTTTTAGTGAAGAATAAATGACGGTAGCTAAAGAGGAAGCCACGGCTAACTACGTGCCAGCAGCCGCGGTAATACGTAGGTGGCAAGCGTTGTCCGGATTTACTGGGTGTAAAGGGTGCGCAGGCGGGACTGCAAGTTGGATGTGAAACTCCGAGGCTCAACCTCGGAACTGCATCCAAAACTGTGGTTCTTGAGTGGAGTAGAGGTAAGCGGAATTCCGAGTGTAGCGGTGAAATGCGTAGATATTCGGAGGAACACCAGTGGCGAAGGCGGCTTACTGGGCTCTAACTGACGCTGAGGCACGAAAGTGTGGGTAGC…
	g__Coprothermobacter, 272967	272967	k__Bacteria, p__Firmicutes, c__Clostridia, o__Thermoanaerobacterales, f__Thermodesulfobiaceae, g__Coprothermobacter, s__	3	0	3	0.1875	0	0.75	0	3	0	0	0	0	0	0	0	0	0	0	0	0	CAGGGAATCTTGGGCAATGGGCGAAAGCCTGACCCAGCGACGCCGCGTGGAGGAAGAAGTCCTTCGGGGCGTAAACTCCTGGACTGGGGGACGAGGAAGGACGGTACCCCAGTAGAAAGGGACGGCTAACTACGTGCCAGCAGCCGCGGTAAAACGTAGGTCCCGAGCGTTGTTCGGATTCACTGGGTGTAAAGGGCGCGTAGGTGGTTGTCTGTGTCTCATGTGAAAACTCAGGGCTCAACTCTGAGATTGCGTGGGAAACTAGGCAGCTAGAGGACGGTAGAGGGGAGTGGAATTCCCGGTGTAGCGGTAAAATGCGTAGATATCGGGAGGAACACCGGTGGCGAAGGCGGCTCTCTGGGCCGATCCTGACGCTGAGGCGCGAAAGCTAGGGGAGCG…
	o__MBA08, 254292	254292	k__Bacteria, p__Firmicutes, c__Clostridia, o__MBA08, f__, g__, s__	3	0	3	0.1875	0	0.75	0	3	0	0	0	0	0	0	0	0	0	0	0	0	TAGGGAATATTGCGCAATGGACGGAAGTCTGACGCAGCGACGCCGCGTGAGCGATGAAGGTCTTCGGATCGTAAAGCTCTGTCCTTGGGGAAGAAGGCGAAAGCTTGACGGTACCCAAGAAGAAAGCCCCGGCTAACTACGTGCCAGCAGCCGCGGTAATACGTAGGGGGCGAGCGTTGTCCGGAATTACTGGGCGTAAAGGGTGCGTAGGCGGCCCTTTAAGTCGGATGTGAAAGCCCGCGGCTTAACCGCGGAATGGCATTCGAAACTGGAGGGCTTGAGTGTCGGAGAGGGTAGTGGAATTCCCAGTGTAGCGGTGAAATGCGTAGATATTGGGAGGAACACCAGTGGCGAAGGCGACTACCTGGACGATAACTGACGCTGAGGCACGAAAGCTAG…
	f__Coriobacteriaceae, 163696	163696	k__Bacteria, p__Actinobacteria, c__Coriobacteriia, o__Coriobacteriales, f__Coriobacteriaceae, g__, s__	2	0	2	0.125	0	0.5	0	2	0	0	0	0	0	0	0	0	0	0	0	0	TGGGGAATCTTGCACAATGGGCGAAAGCCTGATGCAGCGACGCCGCGTGCGGGATGAAGGCCTTCGGGTTGTAAACCGCTTTCAGTGGGGACGAGGCCGCGAGGTGACGGTACCCACAGAAGAAGCCCCGGCTAACTACGTGCCAGCAGCCGCGGTAATACGTAGGGGGCAAGCGTTATCCGGATTCATTGGGCGTAAAGCGCTCGTAGGCGGTCCGTTAGGTCGGGAGTTAAATCCGGGGGCTCAACCCCCGCCCGCTCCCGATACCGGCGGACTTGAGTTTGGTAGGGGAAAGTGGAATTCCCAGTGTAGCGGTGGAATGCGCAGATATTGGGAAGAACACCAGTGGCGAAGGCGGCTTTCTGGGCCACAACTGACGCTGAGGAGCGAAAGCTAGGG…
	M04999:172:000000000-JH88F:1:1101:21121:2213 1:N:0:6/M04999:172:000000000-JH88F:1:1101:21121:2213 2:N:0:6	M04999:172:000000000-JH88F:1:1101:21121:2213 1:N:0:6/M04999:172:000000000-JH88F:1:1101:21121:2213 2:N:0:6	N/A	679	0	679	42.4375	0	169.75	0	679	0	0	0	0	0	0	0	0	0	0	0	0	TGAGGAATATTGGACAATGGGCGAAAGCCTGATCCAGCTAGATCGCGTGGGTGATGAAGACTGTATTGGTTGTAAAGCCCTTTACTTAAATAAAGATTATGACAAAGTTTAAGAAAAAAGTCCCGGCCAATCTCGTGCCAGCAGCCGCGGTAATACGAGAGGGGCAAGCGTTATTCGGAATGATTGGGCGTAAAGAGCACGTAGACTGTTTAGAAAATCCAACATAAAAAAATCAAAGCTTAACTTTGAAACTTATTTTAGATCGTGGATAAAAATGTCTTTTTGTCACTGATTTCTAAACTGGAGTGAGTAAGAGGAGAATGGAATTCCTGGCGTAGAGGTAAAATTTGTTGATATCAGGAGGAACACCAAAAGCGAAGGCAATTCTCTGGTACTCTA…
	g__Kaistia, M04999:172:000000000-JH88F:1:1103:16622:4743 1:N:0:6/M04999:172:000000000-JH88F:1:1103:16622:4743 2:N:0:6	M04999:172:000000000-JH88F:1:1103:16622:4743 1:N:0:6/M04999:172:000000000-JH88F:1:1103:16622:4743 2:N:0:6	k__Bacteria, p__Proteobacteria, c__Alphaproteobacteria, o__Rhizobiales, f__Rhizobiaceae, g__Kaistia, s__	45	0	45	2.8125	0	11.25	0	45	0	0	0	0	0	0	0	0	0	0	0	0	TGGGGAATTTTGGACAATGGGCGCAAGCCTGATCCAGCCATGCCGCGTGCAGGATGAAGGCCTTCGGGTTGTAAACTGCTTTTGTACGGAACGAAACGGTCTTTTCTAATAAAGAAGGCTAATGACGGTACCGTAAGAATAAGCACCGGCTAACTACGTGCCAGCAGCCGCGGTAATACGAAGGGGGCAAGCGTTGTTCGGATTTACTGGGCGTAAAGCGTACGTAGGCGGATGATTAAGTCAGGGGTGAAATCCCGGGGCTCAACCTCGGAACTGCCTTTGATACTGGTCGTCTTGAGTCCGGGAGAGGTGAGTGGAACTCCTAGTGTAGAGGTGAAATTCGTAGATATTAGGAAGAACACCAGTGGCGAAGGCGGCTCACTGGCCCGGAACTGACGC…
	s__paradoxus, M04999:172:000000000-JH88F:1:1111:7071:21821 1:N:0:6/M04999:172:000000000-JH88F:1:1111:7071:21821 2:N:0:6	M04999:172:000000000-JH88F:1:1111:7071:21821 1:N:0:6/M04999:172:000000000-JH88F:1:1111:7071:21821 2:N:0:6	k__Bacteria, p__Proteobacteria, c__Betaproteobacteria, o__Burkholderiales, f__Comamonadaceae, g__Variovorax, s__paradoxus	27	0	27	1.6875	0	6.75	0	27	0	0	0	0	0	0	0	0	0	0	0	0	TGGGGAATTTTGGACAATGGGCGCAAGCCTGATCCAGCCATGCCGCGTGCAGGATGAAGGCCTTCGGGTTGTAAACTGCTTTTGTACGGAACGAAACGGTCTTTTCTAATAAAGAAGGCTAATGACGGTACCGTAAGAATAAGCACCGGCTAACTACGTGCCAGCAGCCGCGGTAATACGTAGGGTGCAAGCGTTAATCGGAATTACTGGGCGTAAAGCGTGCGCAGGCGGTAATGTAAGACAGTTGTGAAATCCCCGGGCTCAACCTGGGAACTGCATCTGTGACTGCATTGCTGGAGTACGGCAGAGGGGGATGGAATTCCGCGTGTAGCAGTGAAATGCGTAGAGATCGGGAGGAACACCAAAGGCGAAAGCACTTTGCTGGGCCACAACTGACAC…
	o__Chlorophyta, M04999:172:000000000-JH88F:1:1116:23368:13880 1:N:0:6/M04999:172:000000000-JH88F:1:1116:23368:13880 2:N:0:6	M04999:172:000000000-JH88F:1:1116:23368:13880 1:N:0:6/M04999:172:000000000-JH88F:1:1116:23368:13880 2:N:0:6	k__Bacteria, p__Cyanobacteria, c__Chloroplast, o__Chlorophyta, f__, g__, s__	19	0	19	1.1875	0	4.75	0	19	0	0	0	0	0	0	0	0	0	0	0	0	TGGGGAATTTTGGACAATGGGCGCAAGCCTGATCCAGCCATGCCGCGTGCAGGATGAAGGCCTTCGGGTTGTAAACTGCTTTTGTACGGAACGAAACGGTCTTTTCTAATAAAGAAGGCTAATGACGGTACCGTAAGAATAAGCACCGGCTAACTACGTGCCAGCAGCCGCGGTAAGACAGAGGATGCAAGCGTTATCCGGAATGATTGGGCGTAAAGCGTCTGTAGGTGGCTTAAAAAGTCTCCTGTCAAAGATCAGGGCTTAACCCTGGGCCGGCAGGAGAAACTCTTAGGCTAGAGTTTGGTAGGGGCAGAGGGAATTCCCGGTGGAGCGGTGAAATGCGTAGAGATCGGGAGGAACACCAAAGGCGAAAGCACTTTGCTGGGCCACAACTGACAC…
	s__animalis, M04999:172:000000000-JH88F:1:1109:5816:8096 1:N:0:6/M04999:172:000000000-JH88F:1:1109:5816:8096 2:N:0:6	M04999:172:000000000-JH88F:1:1109:5816:8096 1:N:0:6/M04999:172:000000000-JH88F:1:1109:5816:8096 2:N:0:6	k__Bacteria, p__Actinobacteria, c__Actinobacteria, o__Bifidobacteriales, f__Bifidobacteriaceae, g__Bifidobacterium, s__animalis	3	0	3	0.1875	0	0.75	0	3	0	0	0	0	0	0	0	0	0	0	0	0	TGGGGAATATTGCACAATGGGCGCAAGCCTGATGCAGCGACGCCGCGTGCGGGATGGAGGCCTTCGGGTTGTAAACCGCTTTTGTTTGGGAGCAAGCCCTTCGGGGTGAGTGTACCTTTCGAATAAGCACCGGCTAACTACGTGCCAGCAGCCGCGGTAATACGTAGGGTGCGAGCGTTATCCGGATTTATTGGGCGTAAAGGGCTCGTAGGCGGTTCGTCGCGTCCGGTGTGAAAGTCCATCGCCTAACGGTGGATCTGCGCCGGGTACGGGCGGGCTGGAGTGCGGTAGGGGAGACTGGAATTCCCGGTGTAACGGTGGAATGTGTAGATATCGGGAAGAACACCAATGGCGAAGGCAGGTCTCTGGGCCGTTACTGACGCTGAGGAGCGAAAGCGT…
	f__R4-41B, M04999:172:000000000-JH88F:1:1110:9293:4017 1:N:0:6/M04999:172:000000000-JH88F:1:1110:9293:4017 2:N:0:6	M04999:172:000000000-JH88F:1:1110:9293:4017 1:N:0:6/M04999:172:000000000-JH88F:1:1110:9293:4017 2:N:0:6	k__Bacteria, p__Verrucomicrobia, c__[Pedosphaerae], o__[Pedosphaerales], f__R4-41B, g__, s__	3	0	3	0.1875	0	0.75	0	3	0	0	0	0	0	0	0	0	0	0	0	0	TCGAGAATTTTTCACAATGGGCGAAAGCCTGATGGAGCGACGCCGCGTGGGGGATGAAGGGCTTCGGCTCGTAAACCCCTGTCATTCGAGAACAAACCTCGCAACCTAACACGTTGCGGGCTGATAGTATCGGAAGAGGAAGGGACGGCTAACTCTGTGCCAGCAGCCGCGGTAATACAGAGGTCCCGAGCGTTGTTCGGATTTACTGGGCGTAAAGGGTGCGTAGGCGGCGGGGAAAGTTCGGGGTGAAATCTCCAGGCTCAACTTGGAAATTGCCCTGAAGACTTCCTTGCTGGAGGGTCGCAGAGGAGACTGGAATTCTCGGTGTAGCAGTGAAATGCGTAGATATCGAGAGGAACACCAGTGGCGAAAGCGGGTTTCTGGGCGACACCTGACGCT…
	g__Clostridium, M04999:172:000000000-JH88F:1:1108:6677:19000 1:N:0:6/M04999:172:000000000-JH88F:1:1108:6677:19000 2:N:0:6	M04999:172:000000000-JH88F:1:1108:6677:19000 1:N:0:6/M04999:172:000000000-JH88F:1:1108:6677:19000 2:N:0:6	k__Bacteria, p__Firmicutes, c__Clostridia, o__Clostridiales, f__Clostridiaceae, g__Clostridium, s__	2	0	2	0.125	0	0.5	0	2	0	0	0	0	0	0	0	0	0	0	0	0	TGGGGAATATTGCGCAATGGGGGAAACCCTGACGCAGCGACGCCGCGTGAAGGAAGAAGGCCTTCGGGTTGTAAACTTCTTTGATGTGGGACGAAGGAAATGACGGTACCACAGGAACAAGCCACGGCTAACTACGTGCCAGCAGCCGCGGTAATACGTAGGTGGCGAGCGTTGTCCGGAATTACTGGGTGTAAAGGGCGTGTAGGCGGGATGGCAAGTCAGATGTGAAATACCGGGGCTTAACCCTGGTGCTGCATCTGAAACTGCTGTTCTTGAGTGCCGGAGAGGAAAGCGGAATTCCCAGTGTAGCGGTGAAATGCGTAGATATTGGGAGGAACACCGGTGGCGAAGGCGGCTTTCTGGACGGTAACTGACGCTGAGGCGCGAAAGCGTGGGGAG…
	o__Chlorophyta, M04999:172:000000000-JH88F:1:1110:18438:8161 1:N:0:6/M04999:172:000000000-JH88F:1:1110:18438:8161 2:N:0:6	M04999:172:000000000-JH88F:1:1110:18438:8161 1:N:0:6/M04999:172:000000000-JH88F:1:1110:18438:8161 2:N:0:6	k__Bacteria, p__Cyanobacteria, c__Chloroplast, o__Chlorophyta, f__, g__, s__	2	0	2	0.125	0	0.5	0	2	0	0	0	0	0	0	0	0	0	0	0	0	TGAGGAATTTTCCGCAATGGGCGAAAGCCTGACGGAGCAATGCCGCGTGAAGGATGAAGGCCTATGGGTTGTAAACTTCTTTTCTCAGAGAAGAATTTTGACGGTATCTGAGGAATAAGCATCGGCTAACTCTGTGCCAGCAGCCGCGGTATGACAGAGGATGCAAGCGTTATCCGGAATGATTGGGCGTAAAGCGTCTGTAGGTGGCTTAAAAAGTCTCCTGTCAAAGGTCAGGGCTTAACCCTGGGCCGGAAGGAGAAACTATTAGGCTAGAGTTTGTAGGGGCAGGGGGAATTCACGGTGGAGCGGTGAAATGCGTAGAGATCGGGAGGAGCAGAAAAGGAGAAAGCACTTTGCTGGGCCACAACTGAAACTGAGAGAAGAAAGCGAGGGGAGCAA…
	s__paradoxus, M04999:172:000000000-JH88F:1:1115:22443:12782 1:N:0:6/M04999:172:000000000-JH88F:1:1115:22443:12782 2:N:0:6	M04999:172:000000000-JH88F:1:1115:22443:12782 1:N:0:6/M04999:172:000000000-JH88F:1:1115:22443:12782 2:N:0:6	k__Bacteria, p__Proteobacteria, c__Betaproteobacteria, o__Burkholderiales, f__Comamonadaceae, g__Variovorax, s__paradoxus	2	0	2	0.125	0	0.5	0	2	0	0	0	0	0	0	0	0	0	0	0	0	TGGGGAATTTTGGACAATGGGCGCAAGCCTGATCCAGCCATGCCGCGTGCAGGATGAAGGCCTTCGGGTTGTAAACTGCTTTTGTACGGAACGAAACGGCCTTTTCTAATAAAGAAGGCTAATGACGGTACCGTAAGAATAAGCACCGGCTAACTACGTGCCAGCAGCCGCGGTAATACGTAGGGTGCAAGCGTTAATCGGAATTACTGGGCGTAAAGCGTGCGCAGGCGGTAATGTAAGACAGTTGTGAAATCCCCGGGCTCAACCTGGGAACTGCATCTGTGACTGAATGGCTAGAGTACGGCAGAGGGAGGTGGAATTCATCGTGTAGGTGTGAAATGCGTGGATATGCAGAGGAACGCCGATGGCGAAGGCAATCCCCTGGGCCTGTAGTGACGG…
	M04999:172:000000000-JH88F:1:1119:20165:3177 1:N:0:6/M04999:172:000000000-JH88F:1:1119:20165:3177 2:N:0:6	M04999:172:000000000-JH88F:1:1119:20165:3177 1:N:0:6/M04999:172:000000000-JH88F:1:1119:20165:3177 2:N:0:6	N/A	2	0	2	0.125	0	0.5	0	2	0	0	0	0	0	0	0	0	0	0	0	0	TGGGGAATTTTGGACAATGGGCGCAAGCCTGATCCAGCCATGCCGCGTGCAGGATGAAGGCCTTCGGGTTGTAAACTGCTTTTGTACGGAACGAAACGGTCTTTTCTAATAAAGAAGGCTAATGACGGTACCGTAAGAATAAGCACCGGCTAACTACGTGCCAGCAGCCGCGGTAATACGAGAGGGGCAAGCGTTATTCGGAATGATTGGGCGTAAAGAGCACGTAGACTGTTTAGAAAATCCAACATAAAAAAATCAAAGCTTAACTTTGAAACTTATTTTAGATCGTGGATAAAAATGTCTTTTTGTCACTGATTTCTAAACTGGAGTGAGTAAGAGGAGAATGGAATTCCTGGCGTAGAGGTAAAATTTGTTGATATCAGGAGGAACACCAAAAGC…
	o__Chlorophyta, M04999:172:000000000-JH88F:1:1119:26339:11835 1:N:0:6/M04999:172:000000000-JH88F:1:1119:26339:11835 2:N:0:6	M04999:172:000000000-JH88F:1:1119:26339:11835 1:N:0:6/M04999:172:000000000-JH88F:1:1119:26339:11835 2:N:0:6	k__Bacteria, p__Cyanobacteria, c__Chloroplast, o__Chlorophyta, f__, g__, s__	2	0	2	0.125	0	0.5	0	2	0	0	0	0	0	0	0	0	0	0	0	0	TGAGGAATTTTCCGCAATGGGCGAAAGCCTGACGGAGCAATGCCGCGTGAAGGATGAAGGCCTATGGGTTGTAAACTTCTTTTCTCAGAGAAGAATTTTGACGGTATCTGAGGAATAAGCATCGGCTAACTCTGTGCCAGCAGCCGCGGTAAGACAGAGGATGCAAGCGTTATCCGGAATGATTGGGCGTAAAGCGTCTGTAGGTGGCTTAAAAAGTCTCCTGTCACAGATCAGGGCTTAACCCTGGGCCGGCAGGAGAAACTCTTAGGCTAGAGTTTGGTAGGGGGAGCGGGCATACCGGGTGGAGCGGTTCAGTGTGTAGGGAGCGGTTGGAACACGAAGCGGTAAAGCGCTTGGTTGAGCCACAAGTGGCACGGAGAGACGAGAGCGAGGGGAGGG…
	o__Chlorophyta, M04999:172:000000000-JH88F:1:2119:14652:5342 1:N:0:6/M04999:172:000000000-JH88F:1:2119:14652:5342 2:N:0:6	M04999:172:000000000-JH88F:1:2119:14652:5342 1:N:0:6/M04999:172:000000000-JH88F:1:2119:14652:5342 2:N:0:6	k__Bacteria, p__Cyanobacteria, c__Chloroplast, o__Chlorophyta, f__, g__, s__	2	0	2	0.125	0	0.5	0	2	0	0	0	0	0	0	0	0	0	0	0	0	TGAGGAATTTTCCGCAATGGGCGAAAGCCTGACGGAGCAATGCCGCGTGAAGGATGAAGGCCTATGGGTTGTAAACTTCTTTTCTCAGAGAAGAATTTTGACGGTATCTGAGGAATAAGCATCGGCTAACTCTGTGCCAGCAGCCGCGGTAAGACAGAGGATGCAAGCGTTATCCGGAATGATTGGGCGTAAAGCGTCTGTAGGTGGCTTAAAAAGTCTCCTGTCAAAGATCAGGGCTTAACCCTGGGCCGGCAGGAGAAACTCTTAGGCTAGAGTTTGGTAGGGGCAGAGGGAATTCCCGGTGGAGCGGTGAAATGCGTAGAGATCGGTAGGAACACCAAAGACGGAAGCCATTTGCTGCTACACAACTGACACTACGAGTCGCATGCGAGGGGAGCT…
	s__plantarum, 953256	953256	k__Bacteria, p__Actinobacteria, c__Actinobacteria, o__Actinomycetales, f__Nocardioidaceae, g__Nocardioides, s__plantarum	70	0	59	4.375	0	14.7417	0	0	9	0	0	0	0	59	0	0	0	0	0	2	TGGGGAATATTGGACAATGGGCGGAAGCCTGATCCAGCAACGCCGCGTGAGGGATGACGGCCTTCGGGTTGTAAACCTCTTTCAGTATCGACGAAGCGCCCGTATGGGTGGTGACGGTAGGTACAGAAGAAGCACCGGCCAACTACGTGCCAGCAGCCGCGGTAATACGTAGGGTGCGAGCGTTGTCCGGAATTATTGGGCGTAAAGGGCTCGTAGGCGGTTTGTCGCGTCGGGAGTGAAAACACTGGGCTTAACCGAGTGCTTGCTTCCGATACGGGCAGACTTGAGGCATTGAGGGGAGAACGGAATTCCTGGTGTAGCGGTGAAATGCGCAGATATCAGGAGGAACACCGGTGGCGAAGGCGGTTCTCTGGCAATGTTCTGACGCTGAGGAGCGAA…
	o__Rhizobiales, 826904	826904	k__Bacteria, p__Proteobacteria, c__Alphaproteobacteria, o__Rhizobiales, f__, g__, s__	28	0	28	1.75	0	7	0	0	28	0	0	0	0	0	0	0	0	0	0	0	TGGGGAATCTTGGACAATGGGCGCAAGCCTGATCCAGCCATGCCGCGTGAGTGAAGAAGGTCTTCGGATTGTAAAGCTCTTTTGCCAGGGACGATAATGACGGTACCTGGAGAATAAGCCCCGGCAAACTTCGTGCCAGCAGCTGCGGTAATACGAAGGGGGCTAGCGTTGTTCGGAATTACTGGGCGTAAAGCGCACGTAGGCGGGTCGTTAAGTCAGGGGTGAAATCCCGGAGCTCAACTCCGGAACTGCCTTTGATACTGGCGATCTCGAGATCGGAAGAGGTGAGTGGAATTCCCAGTGTAGAGGTGAAATTCGTAGATATTGGGAAGAACACCAGTGGCGAAGGCGGCTCACTGGTCCGATACTGACGCTGAGGTGCGAAAGCGTGGGGAGCAA…
	o__Sphingobacteriales, 759013	759013	k__Bacteria, p__Bacteroidetes, c__Sphingobacteriia, o__Sphingobacteriales, f__, g__, s__	3	0	3	0.1875	0	0.75	0	0	3	0	0	0	0	0	0	0	0	0	0	0	TAAGGAATATTGGACAATGGAGGCAACTCTGATCCAGCCATGCCGCGTGAAGGATTAAGGCCCTATGGGTTGTAAACTTCTTTTAGACGGGACAAAACCCCTTTACGTGTAAAGGGTTGATGGTACTGTCAGAATAAGCATCGGCTAACTTCGTGCCAGCAGCCGCGGTAATACGAAGGATGCAAGCGTTATCCGGAATTATTGGGTTTAAAGGGTGCGTAGGCGGACTAATAAGTCAGTGGTGAAAGCCTGCAGCTTAACTGCAGAATTGCCGTTGATACTGTTAGTCTTGAGTACAGTTGAGGTAGGCGGAATGTGTCATGTAGCGGTGAAATGCTTAGATATGACACAGAACACCGATTGCGAAGGCAGCTTGCTAAGCTGTAACTGACGCTGAGG…
	g__Prosthecobacter, 516569	516569	k__Bacteria, p__Verrucomicrobia, c__Verrucomicrobiae, o__Verrucomicrobiales, f__Verrucomicrobiaceae, g__Prosthecobacter, s__	48	0	48	3	0	12	0	0	48	0	0	0	0	0	0	0	0	0	0	0	TCGAGAATCTTTCACAATGGGGGCAACCCTGATGGAGCGACGCCGCGTGGAGGATAAGGTCTTCGGATTGTAAACTCCTGTCATGTGTGAACAAGGTTGTCGTGTTAATAGCATGGCAAATTGATGGTAACACAAGAGGAAGAGACGGCTAACTCTGTGCCAGCAGCCGCGGTAATACAGAGGTCTCAAGCGTTGTTCGGAATCACTGGGCGTAAAGGGTGCGTAGGTGGCGTGGAAAGTCAGATGTGAAAGCCCGGGGCTCAACCTCGGAATTGCATCCGATACTCCCATGCTAGAGTACTGAAGAGGTGACTAGAATTCTCGGTGTAGCAGTGAAATGCGTAGATATCGAGAGGAATACCAACGGCGAAGGCAGGTCACTGGGCAGTTACTGACACT…
	f__Sphingobacteriaceae, 515476	515476	k__Bacteria, p__Bacteroidetes, c__Sphingobacteriia, o__Sphingobacteriales, f__Sphingobacteriaceae, g__, s__	49	0	45	3.0625	0	11.2278	0	0	4	0	0	0	0	0	0	0	0	45	0	0	TAGGGAATATTGGTCAATGGGCGGGAGCCTGAACCAGCCATGCCGCGTGCGGGACGAAGGCCCTATGGGTCGTAAACCGCTTTTATACGGGAACAACCGCAGTTACGTGTAACTGTCTGAGTGTACCGTAGGAATAAGGATCGGCTAACTCCGTGCCAGCAGCCGCGGTAATACGGAGGATCCGAGCGTTATCCGGATTTATTGGGTTTAAAGGGTGCGTAGGCGGCATTTTAAGTCAGGGGTGAAATACAGCGGCTCAACCGTTGCAGTGCCTTTGATACTGAAGTGCTTGAATGTGATCGAAGGAGGCGGAACGGGACAAGTAGCGGTGAAATGCATAGATATGTCCCAGAACCCCGATTGCGAAGGCAGCTTCCTAGAACATAATTGACGCTGATG…
	g__Staphylococcus, 503354	503354	k__Bacteria, p__Firmicutes, c__Bacilli, o__Bacillales, f__Staphylococcaceae, g__Staphylococcus, s__	4	0	4	0.25	0	1	0	0	4	0	0	0	0	0	0	0	0	0	0	0	TAGGGAATCTTCCGCAATGGGCGAAAGCCTGACGGAGCAACGCCGCGTGAGTGATGAAGGTCTTCGGATCGTAAAACTCTGTTATTAGGGAAGAACAAACGTGTAAGTAACTGTGCACGTCTTGACGGTACCTAATCAGAAAGCCACGGCTAACTACGTGCCAGCAGCCGCGGTAATACGTAGGTGGCAAGCGTTATCCGGAATTATTGGGCGTAAAGCGCGCGTAGGCGGTTTTTTAAGTCTGATGTGAAAGCCCACGGCTCAACCGTGGAGGGTCATTGGAAACTGGAAAACTTGAGTGCAGAAGAGGAAAGTGGAATTCCATGTGTAGCGGTGAAATGCGCAGAGATATGGAGGAACACCAGTGGCGAAGGCGACTTTCTGGTCTGTAACTGACGC…
	g__Pseudomonas, 406145	406145	k__Bacteria, p__Proteobacteria, c__Gammaproteobacteria, o__Pseudomonadales, f__Pseudomonadaceae, g__Pseudomonas, s__	8	0	8	0.5	0	2	0	0	8	0	0	0	0	0	0	0	0	0	0	0	TGGGGAATATTGGACAATGGGCGAAAGCCTGATCCAGCCATGCCGCGTGTGTGAAGAAGGCCCTCGGGTCGTAAAGCACTTTAAGTTGGGAGGAAGGGCTTACAGCGAATACCTGTGAGTTTTGACGTTACCGACAGAATAAGCACCGGCTAACTTCGTGCCAGCAGCCGCGGTAATACGAAGGGTGCAAGCGTTAATCGGAATTACTGGGCGTAAAGCGCGCGTAGGTGGCTTGATAAGTTGGATGTGAAATCCCCGGGCTCAACCTGGGGAACTGCATCCAAAACTGTCTGGCCAGAGTGCGGTAGAGGGTAGTGGAATTTCCAGTGTAGCGGTGAAATGCGTAGATATGGAAGGGAACACCAGTGGCGAAGGCGACTACCTGGACTGACACTGACA…
	g__Hyphomicrobium, 239537	239537	k__Bacteria, p__Proteobacteria, c__Alphaproteobacteria, o__Rhizobiales, f__Hyphomicrobiaceae, g__Hyphomicrobium, s__	10	0	10	0.625	0	2.5	0	0	10	0	0	0	0	0	0	0	0	0	0	0	TGGGGAATATTGGACAATGGGCGCAAGCCTGATCCAGCCATGCCGCGTGAGTGATGAAGGCCTTATGGTTGTAAAGCTCTTTNGCCGGGGACGATTAATTGACGGNACCCGGAGAATAAGTCCCGGCTAACTTCGTGCCAGCAGCCGCGGTAATACGAAGGGGACTAGCGTTGTTCGGAATCACTGGGCGTAAAGCGCACGTAGGCGGATTTGTAAGTCAGGGGTGAAATCCCGGGGCTCAACCTCGGAACTGCCTTTGATACTGCGAATCTTGAGTCCGATAGAGGTGGGTGGAATTCCTAGTGTAGAGGTGAAATTCGTAGATATTAGGAAGAACACCGGTGGCGAAGGCGGCCCACTGGATCGGTACTGACGCTGAGGTGCGAAAGCGTGGGGAGC…
	o__Rhizobiales, 1139596	1139596	k__Bacteria, p__Proteobacteria, c__Alphaproteobacteria, o__Rhizobiales, f__, g__, s__	1557	0	1029	97.3125	0	280.951	0	0	526	2	0	0	0	0	0	0	0	0	0	1029	TGGGGAATATTGGACAATGGGCGAAAGCCTGATCCAGCCATGCCGCGTGAGTGATGAAGGCCTTAGGGTTGTAAAGCTCTTTCACCTGGGAAGATAATGACGGTACCAGGAGAAGAAGCCCCGGCTAACTTCGTGCCAGCAGCCGCGGTAATACGAAGGGGGCTAGCGTTGTTCGGAATCACTGGGCGTAAAGCGCACGTAGGCGGATTGATAAGTCAGGGGTGAAATCCCGAGGCTCAACCTCGGAACTGCCTTTGATACTGTTAGTCTTGAGTTCGGGAGAGGTGAGTGGAACTCCGAGTGTAGAGGTGAAATTCGTAGATATTCGGAAGAACACCAGTGGCGAAGGCGGCTCACTGGCCCGATACTGACGCTGAGGTGCGAAAGCGTGGGGAGCAA…
	s__plantarum, 1105450	1105450	k__Bacteria, p__Actinobacteria, c__Actinobacteria, o__Actinomycetales, f__Nocardioidaceae, g__Nocardioides, s__plantarum	680	0	517	42.5	0	127.749	0	0	55	0	46	0	26	517	2	0	0	15	0	19	TGGGGAATATTGGACAATGGGCGGAAGCCTGATCCAGCAACGCCGCGTGAGGGATGACGGCCTTCGGGTTGTAAACCTCTTTCAGTATTGACGAAGCGCCCGTGTGGGTGGTGACGGTAGGTACAGAAGAAGCACCGGCCAACTACGTGCCAGCAGCCGCGGTAATACGTAGGGTGCGAGCGTTGTCCGGAATTATTGGGCGTAAAGGGCTCGTAGGCGGTTTGTCGCGTCGGGAGTGAAAACACTGGGCTTAACCGAGTGCTTGCTTCCGATACGGGCAGACTTGAGGCATTGAGGGGAGAACGGAATTCCTGGTGTAGCGGTGAAATGCGCAGATATCAGGAGGAACACCGGTGGCGAAGGCGGTTCTCTGGCAATGTTCTGACGCTGAGGAGCGAA…
	g__Pseudomonas, 4327501	4327501	k__Bacteria, p__Proteobacteria, c__Gammaproteobacteria, o__Pseudomonadales, f__Pseudomonadaceae, g__Pseudomonas, s__	2	0	2	0.125	0	0.5	0	0	2	0	0	0	0	0	0	0	0	0	0	0	TGGGGAATATTGGACAATGGGCGAAAGCCTGATCCAGCCATGCCGCGTGTGTGAAGAAGGCCTTCGGGTCGTAAAGCACTTTAAGTTGGGAGGAAGGGCTCATAGCGAATACCTGTGAGTTTTGACGTTACCAACAGAATAAGCACCGGCTAACTTCGTGCCAGCAGCCGCGGTAATACGAAGGGTGCAAGCGTTAATCGGAATTACTGGGCGTAAAGCGCGCGTAGGTGGCTTGATAAGTTGGATGTGAAATCCCCGGGCTCAACCTGGGAACTGCATCCAAAACTGTCTGGCTAGAGTGCGGTAGAGGGTAGTGGAATTTCCAGTGTAGCGGTGAAATGCGTAGATATTGGAAGGAACACCAGTGGCGAAGGCGACTACCTGGACTGACACTGACAC…
	M04999:179:000000000-JGTWN:1:1102:19937:2521 1:N:0:285/M04999:179:000000000-JGTWN:1:1102:19937:2521 2:N:0:285	M04999:179:000000000-JGTWN:1:1102:19937:2521 1:N:0:285/M04999:179:000000000-JGTWN:1:1102:19937:2521 2:N:0:285	N/A	281	0	281	17.5625	0	70.25	0	0	281	0	0	0	0	0	0	0	0	0	0	0	TGAGGAATATTGGACAATGGGCGAAAGCCTGATCCAGCTAGATCGCGTGGGTGATGAAGACTGTATTGGTTGTAAAGCCCTTTACTTAAATAAAGATTATGACAAAGTTTAAGAAAAAAGTCCCGGCCAATCTCGTGCCAGCAGCCGCGGTAATACGAGAGGGGCAAGCGTTATTCGGAATGATTGGGCGTAAAGAGCACGTAGACTGTTTAGAAAATCCAACATAAAAAAATCAAAGCTTAACTTTGAAACTTATTTTAGATCGTGGATAAAAATGTCTTTTTGTCACTGATTTCTAAACTGGAGTGAGTAAGAGGAGAATGGAATTCCTGGCGTAGAGGTAAAATTTGTTGATATCAGGAGGAACACCAAAAGCGAAGGCAATTCTCTGGTACTCTA…
	g__Phaeospirillum, M04999:179:000000000-JGTWN:1:1102:5754:15602 1:N:0:285/M04999:179:000000000-JGTWN:1:1102:5754:15602 2:N:0:285	M04999:179:000000000-JGTWN:1:1102:5754:15602 1:N:0:285/M04999:179:000000000-JGTWN:1:1102:5754:15602 2:N:0:285	k__Bacteria, p__Proteobacteria, c__Alphaproteobacteria, o__Rhodospirillales, f__Rhodospirillaceae, g__Phaeospirillum, s__	295	0	295	18.4375	0	73.75	0	0	295	0	0	0	0	0	0	0	0	0	0	0	TGGGGAATATTGGACAATGGGGGAAACCCTGATCCAGCCATGCCGCGTGAGTGATGAAGGCCTTAGGGTTGTAAAGCTCTTTCGTCGGGGAAGATAATGACGGTACCCGAAGAAGAAGCCTCGGCTAACTCCGTGCCAGCAGCCGCGGTAAGACGGAGGAGGCTAGCGTTGTTCGGAATTACTGGGCGTAAAGCGTGCGCAGGTTGTGAGTTCAGTCTGATGTGAAAGCCCGGGGCTCAACCTCGGATGTGCATTAGATACTGACTTGCTGGAGGTTGGAAGAGGAGAGTGGAATTCCCAGTGTAGAGGTGAAATTCGTAGATATTGGGAAGAACACCAGTGGCGAAGGCGGCTCTCTGGTCCACACCTGACACTCAAGCACGAAAGCGTGGGGAGCAA…
	f__Rhodospirillaceae, M04999:179:000000000-JGTWN:1:1103:11360:14624 1:N:0:285/M04999:179:000000000-JGTWN:1:1103:11360:14624 2:N:0:285	M04999:179:000000000-JGTWN:1:1103:11360:14624 1:N:0:285/M04999:179:000000000-JGTWN:1:1103:11360:14624 2:N:0:285	k__Bacteria, p__Proteobacteria, c__Alphaproteobacteria, o__Rhodospirillales, f__Rhodospirillaceae, g__, s__	9	0	9	0.5625	0	2.25	0	0	9	0	0	0	0	0	0	0	0	0	0	0	TGGGGAATTTTGGACAATGGGCGCAAGCCTGATCCAGCCATGCCGCGTGCAGGATGAAGGCCTTCGGGTTGTAAACTGCTTTTGTACGGAACGAAACGGTCTTTTCTAATAAAGAAGGCTAATGACGGTACCGTAAGAATAAGCACCGGCTAACTACGTGCCAGCAGCCGCGGTAATACGTAGGGTGCAAGCGTTAATCGGAATTACTGGGCGTAAAGCGAGTGTAGGTGGTTGTCATAGTCAGGTGTGAAAGCCTTGAGCTCAACTCAAGAAATGCACTTGATACTGGGCGACTAGAGGACCGGAGAGGATAGTGGAATTCCCAGTGTAGTGGTGAAATACGTAGATATTGGGAAGAACACCAGTGGCGAAGGCGGCTATCTGGACGGTTTCTGACAC…
	g__Sphingomonas, M04999:179:000000000-JGTWN:1:1106:10893:10106 1:N:0:285/M04999:179:000000000-JGTWN:1:1106:10893:10106 2:N:0:285	M04999:179:000000000-JGTWN:1:1106:10893:10106 1:N:0:285/M04999:179:000000000-JGTWN:1:1106:10893:10106 2:N:0:285	k__Bacteria, p__Proteobacteria, c__Alphaproteobacteria, o__Sphingomonadales, f__Sphingomonadaceae, g__Sphingomonas,	16	0	16	1	0	4	0	0	16	0	0	0	0	0	0	0	0	0	0	0	TGGGGAATTTTGGACAATGGGCGCAAGCCTGATCCAGCCATGCCGCGTGCAGGATGAAGGCCTTCGGGTTGTAAACTGCTTTTGTACGGAACGAAACGGTCTTTTCTAATAAAGAAGGCTAATGACGGTACCGTAAGAATAAGCACCGGCTAACTACGTGCCAGCAGCCGCGGTAATACGTAGGGTGCAAGCGTTAATCGGAATTACTGGGCGTAAAGCGCACGTAGGCGGCTTTGTAAGTCAGAGGTGAAAGCCTGGAGCTCAACTCCAGAACTGCCTTTGAGACTGCATCGCTTGAATCCAGGAGAGGTGAGTGGAATTCCGAGTGTAGAGGTGAAATTCGTAGATATTCGGAAGAACACCAGTGGCGAAGGCGGCTCACTGGACTGGTATTGACGC…
	g__Ancylobacter, M04999:179:000000000-JGTWN:1:1112:17662:20090 1:N:0:285/M04999:179:000000000-JGTWN:1:1112:17662:20090 2:N:0:285	M04999:179:000000000-JGTWN:1:1112:17662:20090 1:N:0:285/M04999:179:000000000-JGTWN:1:1112:17662:20090 2:N:0:285	k__Bacteria, p__Proteobacteria, c__Alphaproteobacteria, o__Rhizobiales, f__Xanthobacteraceae, g__Ancylobacter, s__	17	0	17	1.0625	0	4.25	0	0	17	0	0	0	0	0	0	0	0	0	0	0	TGGGGAATTTTGGACAATGGGCGCAAGCCTGATCCAGCCATGCCGCGTGCAGGATGAAGGCCTTCGGGTTGTAAACTGCTTTTGTACGGAACGAAACGGTCTTTTCTAATAAAGAAGGCTAATGACGGTACCGTAAGAATAAGCACCGGCTAACTACGTGCCAGCAGCCGCGGTAATACGTAGGGTGCAAGCGTTAATCGGAATTACTGGGCGTAAAGCGCACGTAGGCGGACATTTAAGTCAGGGGTGAAAGCCTGGAGCTCAACTCCAGAACTGCCCTTGATACTGGGTGTCTCGAGTCCGGAAGAGGTAAGTGGAACTGCGAGTGTAGAGGTGAAATTCGTAGATATTCGCAAGAACACCAGTGGCGAAGGCGGCTTACTGGTCCGGTACTGACGC…
	s__odoratimimus, M04999:179:000000000-JGTWN:1:1113:27418:17269 1:N:0:285/M04999:179:000000000-JGTWN:1:1113:27418:17269 2:N:0:285	M04999:179:000000000-JGTWN:1:1113:27418:17269 1:N:0:285/M04999:179:000000000-JGTWN:1:1113:27418:17269 2:N:0:285	k__Bacteria, p__Bacteroidetes, c__Flavobacteriia, o__Flavobacteriales, f__Flavobacteriaceae, g__Myroides, s__odoratimimus	3	0	3	0.1875	0	0.75	0	0	3	0	0	0	0	0	0	0	0	0	0	0	TGAGGAATATTGGTCAATGGAGGCAACTCTGAACCAGCCATGCCGCGTGCAGGATGACGGTCCTATGGATTGTAAACTGCTTTTGTACAGGAAGAAACCTCCCTACGAGTAGGGACTTGACGGTACTGTAAGAATAAGGATCGGCTAACTCCGTGCCAGCAGCCGCGGTAATACGGAGGATCCGAGCGTTATCCGGAATTATTGGGTTTAAAGGGTTCGTAGGCGGTCAGATAAGTCAGTGGTGAAATTTCTTAGCTTAACTAAGACACGGCCATTGATACTGTTTGACTTGAATAGTATGGAAGTAACTAGAATATGTAGTGTAGCGGTGAAATGCTTAGATATTACATGGAATACCAATTGCGAAGGCAGGTTACTACGTACTTATTGACGCTGATG…
	o__Chlorophyta, M04999:179:000000000-JGTWN:1:1109:5164:15201 1:N:0:285/M04999:179:000000000-JGTWN:1:1109:5164:15201 2:N:0:285	M04999:179:000000000-JGTWN:1:1109:5164:15201 1:N:0:285/M04999:179:000000000-JGTWN:1:1109:5164:15201 2:N:0:285	k__Bacteria, p__Cyanobacteria, c__Chloroplast, o__Chlorophyta, f__, g__, s__	2	0	2	0.125	0	0.5	0	0	2	0	0	0	0	0	0	0	0	0	0	0	TGAGGAATTTTCCGCAATGGGCGAAAGCCTGACGGAGCAATGCCGCGTGAAGGATGAAGGCCTATGGGTTGTAAACTTCTTTTCTCAGAGAAGAATTTTGACGGTATCTGAGGAATAAGCATCGGCTAACTCTGTGCCAGCAGCCGCGGTCAGACAGAGGATGCAAGCGTTATCCGGAATGATTGGGCGTAAAGCGTCTGTAGGTGGCTTAAAAAGTCTCCTGTCAAAGATCAGGGCTTAACCCTGGGCCGGCAGGAGAAACTCTTAGGCTAGAGTTTGGTAGGGGCAGAGGGAATTCCCGGTGGGGCGGTGAAAGGCGAAGAGATCGGGAGGAACACCAAAGGCGAAGGCACTTTGCCGGGCCACAACTGACACTGAGAGACAAAAGCGGGGGGAGAA…
	o__Chlorophyta, M04999:179:000000000-JGTWN:1:1113:27293:12018 1:N:0:285/M04999:179:000000000-JGTWN:1:1113:27293:12018 2:N:0:285	M04999:179:000000000-JGTWN:1:1113:27293:12018 1:N:0:285/M04999:179:000000000-JGTWN:1:1113:27293:12018 2:N:0:285	k__Bacteria, p__Cyanobacteria, c__Chloroplast, o__Chlorophyta, f__, g__, s__	2	0	2	0.125	0	0.5	0	0	2	0	0	0	0	0	0	0	0	0	0	0	TGAGGAATTTTCCGCAATGGGCGAAAGCCTGACGGAGCAATGCCGCGTGAAGGATGAAGGTCTATGGGTTGTAAACTTCTTTTCTCAGAGAAGAATTTTGACGGTATCTGAGGAATAAGCATCGGCTAACTCTGTGCCAGCAGCCGCGGTAAGACAGAGGATGCAAGCGTTATCCGGAATGATTGGGCGTAAAGCGTCTGTAGGTGGCTKAAAAAGTCTCCTGTCAAAGATCAGGGCTTAACCCTGGGCCGGCAGGAGGAACTCTTAGGCTAGAGTTTGGTGGGGGCAGAGGGAATTCCCGGTGGAGCGGTGAAATGCGTAGTGATCGGGAGGAACACCAAAGGCGAAAGCACTTTGCGGGGCCACAACTGCCACTGAGCGACGAAAGCGAGGGGAGCA…
	f__Comamonadaceae, M04999:179:000000000-JGTWN:1:1119:14881:6577 1:N:0:285/M04999:179:000000000-JGTWN:1:1119:14881:6577 2:N:0:285	M04999:179:000000000-JGTWN:1:1119:14881:6577 1:N:0:285/M04999:179:000000000-JGTWN:1:1119:14881:6577 2:N:0:285	k__Bacteria, p__Proteobacteria, c__Betaproteobacteria, o__Burkholderiales, f__Comamonadaceae, g__, s__	2	0	2	0.125	0	0.5	0	0	2	0	0	0	0	0	0	0	0	0	0	0	TGGGGAATTTTGGACAATGGGCGCAAGCCTGATCCAGCCATGCCGCGTGCAGGATGAAGGCCTTCGGGTTGTAAACTGCTTTTGTACGGAACGAAACGGTCTTTTCTAATAAAGAAGGCTAATGACGGTACCGTAAGAATAAGCACCGGCTAACTACGTGCCAGCAGCCGCGGTAATACGTAGGGTGCAAGCGTTAATCGGAATTACTGGGCGTAAAGCGTGCGCAGGTTGTGAGTTCAGTCTGATGTGAAAGCCCGGGGCTCAACCTCGGATGTGCATTAGATACTGACTTGCTGGAGGTTGGAAGAGGAGAGTGGAATTCCCAGTGTAGAGGTGAAATTCGTAGATATTGGGAAGAACACCAGTGGCGAAGGCGGCTCTCTGGTCCACACCTGACAC…
	o__Chlorophyta, M04999:179:000000000-JGTWN:1:1119:6188:7846 1:N:0:285/M04999:179:000000000-JGTWN:1:1119:6188:7846 2:N:0:285	M04999:179:000000000-JGTWN:1:1119:6188:7846 1:N:0:285/M04999:179:000000000-JGTWN:1:1119:6188:7846 2:N:0:285	k__Bacteria, p__Cyanobacteria, c__Chloroplast, o__Chlorophyta, f__, g__, s__	6	0	6	0.375	0	1.5	0	0	6	0	0	0	0	0	0	0	0	0	0	0	TGGGGAATTTTGGACAATGGGCGCAAGCCTGATCCAGCCATGCCGCGTGCAGGATGAAGGCCTTCGGGTTGTAAACTGCTTTTGTACGGAACGAAACGGTCTTTTCTAATAAAGAAGGCTAATGACGGTACCGTAAGAATAAGCACCGGCTAACTACGTGCCAGCAGCCGCGGTAAGACAGAGGATGCAAGCGTTATCCGGAATGATTGGGCGTAAAGCGTCTGTAGGTGGCTTAAAAAGTCTCCTGTCAAAGATCAGGGCTTAACCCTGGGCCGGCAGGAGAAACTCTTAGGCTAGAGTTTGGTAGGGGCAGAGGGAATTCCCGGTGGAGCGGTGAAATGCGTAGAGATCGGGAGGAACACCAAAGGCGAAAGCACTTTGCTGGGCCACAACTGACAC…
	g__Ancylobacter, M04999:179:000000000-JGTWN:1:2113:10934:11828 1:N:0:285/M04999:179:000000000-JGTWN:1:2113:10934:11828 2:N:0:285	M04999:179:000000000-JGTWN:1:2113:10934:11828 1:N:0:285/M04999:179:000000000-JGTWN:1:2113:10934:11828 2:N:0:285	k__Bacteria, p__Proteobacteria, c__Alphaproteobacteria, o__Rhizobiales, f__Xanthobacteraceae, g__Ancylobacter, s__	2	0	2	0.125	0	0.5	0	0	2	0	0	0	0	0	0	0	0	0	0	0	TGGGGAATATTGGACAATGGGCGCAAGCCTGATCCAGCCATGCCGCGTGAGTGATGAAGGCCTTAGGGTTGTAAAGCTCTTTCGCCGACGAAGATAATGACGGTAGTCGGAGAAGAAGCCCCGGCTAACTTCGTGCCAGCAGCCGCGGTAATACGAAGGGGGCTAGCGTTGTTCGGAATCACTGGGCGTAAAGCGCACGTAGGCGGACATTTAAGTCAGGGGTGAAAGCCTGGAGCTCAACTCCAGAACTGCCCTTGATACTGGGTGTCTCGAGTCCGGAAGAGGTGGGTGGACCGGCGAGGGTGGGGATGAAATTCGTAGATATTGGAAAGAACACCGGGGGGGAAGGCGGCTATCTGGAGGGTTTCTGACACTAAGACTCGAAAGCGTGGGGAGCAG…
	g__Phenylobacterium, 574416	574416	k__Bacteria, p__Proteobacteria, c__Alphaproteobacteria, o__Caulobacterales, f__Caulobacteraceae, g__Phenylobacterium, s__	12	0	12	0.75	0	3	0	0	0	12	0	0	0	0	0	0	0	0	0	0	TAGGGAATCTTGCGCAATGGGCGAAAGCCTGACGCAGCCATGCCGCGTGAATGATGAAGGTCTTAGGATTGTAAAATTCTTTCACCGGGGACGATAATGACGGTACCCGGAGAAGAAGCCCCGGCTAACTTCGTGCCAGCAGCCGCGGTAATACGAAGGGGGCTAGCGTTGCTCGGAATTACTGGGCGTAAAGGGCGCGTAGGCGGATAGTTAAGTTAGAGGTGAAAGCCCAGGGCTCAACCTTGGAACTGCCTTTGATACTGGCTATCTTGAGTACGGGAGAGGTGAGTGGAACTCCGAGTGTAGAGGTGAAATTCGTAGATATTCGGAAGAACACCAGTGGCGAAGGCGACTCACTGGCCCGTTACTGACGCTGAGGCGCGAAAGCGTGGGGGAGCA…
	f__Caulobacteraceae, 565413	565413	k__Bacteria, p__Proteobacteria, c__Alphaproteobacteria, o__Caulobacterales, f__Caulobacteraceae, g__, s__	951	0	926	59.4375	0	231.167	0	0	0	926	25	0	0	0	0	0	0	0	0	0	TGGGGAATCTTGCGCAATGGGCGAAAGCCTGACGCAGCCATGCCGCGTGGATGATGAAGGTCTTAGGATTGTAAAATCCTTTCACCGGGGACGATAATGACGGTACCCGGAGAAGAAGCCCCGGCTAACTTCGTGCCAGCAGCCGCGGTAATACGAAGGGGGCTAGCGTTGCTCGGAATTACTGGGCGTAAAGGGCGCGTAGGCGGATAGTTTAGTCAGAGGTGAAAGCCCAGGGCTCAACCTTGGAATTGCCTTTGATACTGGCTGTCTTGAGTACGGGAGAGGTGTGTGGAACTCCGAGTGTAGAGGTGAAATTCGTAGATATTCGGAAGAACACCAGTGGCGAAAGCGACACACTGGCCCGTTACTGACGCTGAGGCGCGAAAGCGTGGGGAGCAA…
	g__Phenylobacterium, 541299	541299	k__Bacteria, p__Proteobacteria, c__Alphaproteobacteria, o__Caulobacterales, f__Caulobacteraceae, g__Phenylobacterium, s__	8605	0	7804	537.812	0	1945.86	0	0	0	7804	717	0	0	84	0	0	0	0	0	0	GTAGGGAATCTTGCGCAATGGGCGAAAGCCTGACGCAGCCATGCCGCGTGAATGATGAAGGTCTTAGGATTGTAAAATTCTTTCACCGGGGACGATAATGACGATACCCGGAGAAGAAGCCCCGGCTAACTTCGTGCCAGCAGCCGCGGTAATACGAAGGGGGCTAGCGTTGCTCGGAATTACTGGGCGTAAAGGGAGCGTAGGCGGATAGTTTAGTCAGAGGTGAAAGCCCAGGGCTCAACCTTGGAATTGCCTTTGATACTGGCTATCTTGAGTATGGAAGAGGTATGTGGAACTCCGAGTGTAGAGGTGAAATTCGTAGATATTCGGAAGAACACCAGTGGCGAAGGCGACATACTGGTCCATTACTGACGCTGAGGCTCGAAAGCGTGGGGAGCA…
	g__Pseudomonas, 155962	155962	k__Bacteria, p__Proteobacteria, c__Gammaproteobacteria, o__Pseudomonadales, f__Pseudomonadaceae, g__Pseudomonas, s__	3	0	3	0.1875	0	0.75	0	0	0	3	0	0	0	0	0	0	0	0	0	0	TGGGGAATATTGGACAATGGGCGAAAGCCTGATCCAGCCATGCCGCGTGTGTGAAGAAGGTCTTCGGATTGTAAAGCACTTTAAGTTGGGAGGAAGGGCATTAACCTAATACGTTAGTGTTTTGACGTTACCGACAGAATAAGCACCGGCTAACTCTGTGCCAGCAGCCGCGGTAATACAGAGGGTGCAAGCGTTAATCGGAATTACTGGGCGTAAAGCGCGCGTAGGTGGTTTGTTAAGTTGGATGTGAAAGCCCCGGGCTCAACCTGGGAACTGCATCCAAAACTGGCAAGCTAGAGTACGGTAGAGGGTGGTGGAATTTCCTGTGTAGCGGTGAAATGCGTAGATATAGGAAGGAACACCAGTGGCGAAGGCGACCACCTGGACTGATACTGACAC…
	s__henricii, 154174	154174	k__Bacteria, p__Proteobacteria, c__Alphaproteobacteria, o__Caulobacterales, f__Caulobacteraceae, g__Caulobacter, s__henricii	14	0	14	0.875	0	3.5	0	0	0	14	0	0	0	0	0	0	0	0	0	0	TGGGGAATCTTGCGCAATGGGCGAAAGCCTGACGCAGCCATGCCGCGTGAATGATGAAGGTCTTAGGATTGTAAAATTCTTTCACCGGGGACGATAATGACGGTACCCGGAGAAGAAGCCCCGGCTAACTTCGTGCCAGCAGCCGCGGTAATACGAAGGGGGCTAGCGTTGCTCGGAATTACTGGGCGTAAAGGGAGCGTAGGCGGATAGTTTAGTCAGAGGTGAAAGCCCAGGGCTCAACCTTGGAATTGCCTTTGATACTGGCTATCTTGAGTACGGAAGAGGTATGTGGAACTCCGAGTGTAGAGGTGAAATTCGTAGATATTCGGAAGAACACCAGTGGCGAAGGCGACATACTGGTCCGTTACTGACGCTGAGGCTCGAAAGCGTGGGGAGCAA…
	s__zeae, 73609	73609	k__Bacteria, p__Firmicutes, c__Bacilli, o__Lactobacillales, f__Lactobacillaceae, g__Lactobacillus, s__zeae	10	0	6	0.625	0	1.74642	0	0	0	4	0	0	0	0	0	0	0	6	0	0	TAGGGAATCTTCCACAATGGACGCAAGTCTGATGGAGCAACGCCGCGTGAGTGAAGAAGGCTTTCGGGTCGTAAAACTCTGTTGTTGGAGAAGAATGGTCGGCAGAGTAACTGTTGTCGGCGTGACGGTATCCAACCAGAAAGCCACGGCTAACTACGTGCCAGCAGCCGCGGTAATACGTAGGTGGCAAGCGTTATCCGGATTTATTGGGCGTAAAGCGAGCGCAGGCGGTTTTTTAAGTCTGATGTGAAAGCCCTCGGCTTAACCGAGGAAGCGCATCGGAAACTGGGAAACTTGAGTGCAGAAGAGGACAGTGGAACTCCATGTGTAGCGGTGAAATGCGTAGATATATGGAAGAACACCAGTGGCGAAGGCGGCTGTCTGGTCTGTAACTGACGC…
	f__Caulobacteraceae, 2650464	2650464	k__Bacteria, p__Proteobacteria, c__Alphaproteobacteria, o__Caulobacterales, f__Caulobacteraceae, g__, s__	8	0	8	0.5	0	2	0	0	0	8	0	0	0	0	0	0	0	0	0	0	TGGGGAATCTTGCGCAATGGGCGAAAGCCTGACGCAGCCATGCCGCGTGAATGATGAAGGTCTTAGGATTGTAAAATTCTTTCACCGGGGACGATAATGACGGTACCCGGAGAAGAAGCCCCGGCTAACTTCGTGCCAGCAGCCGCGGTAATACGAAGGGGGCTAGCGTTGCTCGGAATTACTGGGCGTAAAGGGCGCGTAGGCGGACAGTTTAGTCAGAGGTGAAAGCCCAGGGCTCAACCTTGGAATTGCCTTTGATACTGGCTGTCTTGAGTACGGGAGAGGTGTGTGGAACTCCGAGTGTAGAGGTGAAATTCGTAGATATTCGGAAGAGCACCAGTGGCGAAGGCGACACACTGGCCCGTTACTGACGCTGAGGCGCGAAAGCGTGGGGAGCAA…
	g__Phenylobacterium, 4328978	4328978	k__Bacteria, p__Proteobacteria, c__Alphaproteobacteria, o__Caulobacterales, f__Caulobacteraceae, g__Phenylobacterium, s__	12	0	12	0.75	0	3	0	0	0	12	0	0	0	0	0	0	0	0	0	0	TAGGGAATCTTGCGCAATGGGCGAAAGCCTGACGCAGCCATGCCGCGTGAATGATGAAGGTCTTAGGATTGTAAAATTCTTTCACCGGGGACGATAATGACGGTACCCGGAGAAGAAGCCCCGGCTAACTTCGTGCCAGCAGCCGCGGTAATACGAAGGGGGCTAGCGTTGCTCGGAATTACTGGGCGTAAAGGGAGCGTAGGCGGATAGTTTAGTCAGAGGTGAAAGCCCAGGGCTCAACCTTGGAATTGCCTTTGATACTGGCTATCTTGAGTGCGGGAGAGGTATGTGGAACTCCGAGTGTAGAGGTGAAATTCGTAGATATTCGGAAGAACACCAGTGGCGAAGGCGACATACTGGCCCATTACTGACGCTGAGGCTCGAAAGCGTGGGGAGCAA…
	f__Xanthobacteraceae, 4425688	4425688	k__Bacteria, p__Proteobacteria, c__Alphaproteobacteria, o__Rhizobiales, f__Xanthobacteraceae, g__, s__	508	0	191	31.75	0	58.8269	0	0	0	191	12	80	103	2	0	0	0	0	0	0	TGGGGAATATTGGACAATGGGGGCAACCCTGATCCAGCCATGCCGCGTGAGTGATGAAGGCCTTCGGGTTGTAAAGCTCTTTTGGCGGGGACGATGATGACGGTACCCGCAGAATAAGCCCCGGCTAACTTCGTGCCAGCAGCCGCGGTAATACGAAGGGGGCTAGCGTTGCTCGGAATCACTGGGCGTAAAGCGCACGTAGGCGGATCGTTAAGTCAGGGGTGAAATCCTGGAGCTCAACTCCAGAACTGCCCTTGATACTGGCGATCTCGAGTTCGAGAGAGGTTGGTGGAACTCCGAGTGTAGAGGTGAAATTCGTAGATATTCGGAAGAACACCAGTGGCGAAGGCGGCCAACTGGCTCGATACTGACGCTGAGGTGCGAAAGCGTGGGGAGCAA…
	s__morganii, 4477719	4477719	k__Bacteria, p__Proteobacteria, c__Gammaproteobacteria, o__Enterobacteriales, f__Enterobacteriaceae, g__Morganella, s__morganii	2	0	2	0.125	0	0.5	0	0	0	2	0	0	0	0	0	0	0	0	0	0	TGGGGAATATTGCACAATGGGCGCAAGCCTGATGCAGCCATGCCGCGTGTATGAAGAAGGCCTTCGGGTTGTAAAGTACTTTCAGTCGGGAGGAAGGTGTCAAGGTTAATAACCTTGGCAATTGACGTTACCGACAGAAGAAGCACCGGCTAACTCCGTGCCAGCAGCCGCGGTAATACGGAGGGTGCAAGCGTTAATCGGAATTACTGGGCGTAAAGCGCACGCAGGCGGTTGATTGAGTCAGATGTGAAATCCCCGGGCTTAACCCGGGAATTGCATCTGATACTGGTCAGCTAGAGTCTTGTAGAGGGGGGTAGAATTCCATGTGTAGCGGTGAAATGCGTAGAGATGTGGAGGAATACCGGTGGCGAAGGCGGCCCCCTGGACAAAGACTGACGC…
	M04999:179:000000000-JGTWN:1:1102:22030:7449 1:N:0:287/M04999:179:000000000-JGTWN:1:1102:22030:7449 2:N:0:287	M04999:179:000000000-JGTWN:1:1102:22030:7449 1:N:0:287/M04999:179:000000000-JGTWN:1:1102:22030:7449 2:N:0:287	N/A	215	0	215	13.4375	0	53.75	0	0	0	215	0	0	0	0	0	0	0	0	0	0	TGAGGAATATTGGACAATGGGCGAAAGCCTGATCCAGCTAGATCGCGTGGGTGATGAAGACTGTATTGGTTGTAAAGCCCTTTACTTAAATAAAGATTATGACAAAGTTTAAGAAAAAAGTCCCGGCCAATCTCGTGCCAGCAGCCGCGGTAATACGAGAGGGGCAAGCGTTATTCGGAATGATTGGGCGTAAAGAGCACGTAGACTGTTTAGAAAATCCAACATAAAAAAATCAAAGCTTAACTTTGAAACTTATTTTAGATCGTGGATAAAAATGTCTTTTTGTCACTGATTTCTAAACTGGAGTGAGTAAGAGGAGAATGGAATTCCTGGCGTAGAGGTAAAATTTGTTGATATCAGGAGGAACACCAAAAGCGAAGGCAATTCTCTGGTACTCTA…
	f__Rhodospirillaceae, M04999:179:000000000-JGTWN:1:1102:7499:23875 1:N:0:287/M04999:179:000000000-JGTWN:1:1102:7499:23875 2:N:0:287	M04999:179:000000000-JGTWN:1:1102:7499:23875 1:N:0:287/M04999:179:000000000-JGTWN:1:1102:7499:23875 2:N:0:287	k__Bacteria, p__Proteobacteria, c__Alphaproteobacteria, o__Rhodospirillales, f__Rhodospirillaceae, g__, s__	2	0	2	0.125	0	0.5	0	0	0	2	0	0	0	0	0	0	0	0	0	0	TGGGGAATATTGGACAATGGGGGCAACCCTGATCCAGCCATGCCGCGTGAGTGATGAAGGCCTTCGGGTTGTAAAGCTCTTTTGGCGGGGACGATGATGACGGTACCTGCAGAATAAGCTCCGGCTAACTTCGTGCCAGCAGCCGCGGTAAGACGAAGGGGGCTAGCGTTGTTCGGAATTACTGGGCGTAAAGCGAGTGTAGGCGGTTGTAATAGTCAGGTGTGAAAGYCTTGAGCTAAACTCAAGAAATGCACTTGATACTGGGCGACTAGAGGTCCGGAGAGGATAGTGGAATTCCCAGTGTAATGGTGAAATACGTAGATATTGGGAAGAACACCCGTGGCGAAGGCGGCTATCTGGACGGTTTCTAACACTAAGACTCGAAAGCGTGGGGAGCAA…
	o__Chlorophyta, M04999:179:000000000-JGTWN:1:1108:1906:14430 1:N:0:287/M04999:179:000000000-JGTWN:1:1108:1906:14430 2:N:0:287	M04999:179:000000000-JGTWN:1:1108:1906:14430 1:N:0:287/M04999:179:000000000-JGTWN:1:1108:1906:14430 2:N:0:287	k__Bacteria, p__Cyanobacteria, c__Chloroplast, o__Chlorophyta, f__, g__, s__	2	0	2	0.125	0	0.5	0	0	0	2	0	0	0	0	0	0	0	0	0	0	TGAGGAATTTTCCGCAATGGGCGAAAGCCTGACGGAGCAATGCCGCGTGAAGGATGAAGGCCTATGGGTTGTAAACTTCTTTTCTCAGAGAAGAATTTTGACGGTATCTGAGGAATAAGCATCGGCTAACTCTGTGCCAGCAGCCGCGGTAAGACAGAGGATGCAAGCGTTATCCGGAATGATTGGGCGTAAAGCGTCTGTAGGTGGCTTAAAAAGTCTCCTGTCAAAGATCAGGGCTTAACCCTGGGCAGGCAGGAGAAACTCTTAGGCTAGAGTTTGGTAGGGGCAGGGGAATTCGCGGTGGAGAGGAGAAATGCGTAGAGATCGGGAGGAAAACCAAAGGCGAAAGCAATTTGATGGGCAAAAACTGAAACTGAGAGAAGAAAGCGAGGGGAGCAA…
	g__Phenylobacterium, M04999:179:000000000-JGTWN:1:1115:8538:17914 1:N:0:287/M04999:179:000000000-JGTWN:1:1115:8538:17914 2:N:0:287	M04999:179:000000000-JGTWN:1:1115:8538:17914 1:N:0:287/M04999:179:000000000-JGTWN:1:1115:8538:17914 2:N:0:287	k__Bacteria, p__Proteobacteria, c__Alphaproteobacteria, o__Caulobacterales, f__Caulobacteraceae, g__Phenylobacterium, s__	2	0	2	0.125	0	0.5	0	0	0	2	0	0	0	0	0	0	0	0	0	0	TAGGGAATCTTGCGCAATGGGCGAAAGCCTGACGCAGCCATGCCGCGTGAATGATGAAGGTCTTAGGATTGTAAAATTCTTTCACCGGGGACGATAATGACGGTACCCGGAGAAGAAGCCCCGGCTAACTTCGTGCCAGCAGCCGCGGTAATACGAAGGGGGCTAGCGTTGCTCGGAATTACTGGGCGCAAAGGGCGCGTAGGCGGATAGTTTAGTCAGAGGTGAAAGCCCAGGGCTCAACCTTGGAATTGCCTTTGATACTGGCTATCTTGAGTATGGAAGAGGAGTGTGGACCTCCGAGTGTAGAGGTGAAATTCGTAGATATTCGAAAGAACACCAGTGGCGAAGGCGACGTACTGGTCCATTACTAACGCTAAGGCGCAAAGGCGTGGGGAGCAA…
	o__Chlorophyta, M04999:179:000000000-JGTWN:1:2107:26717:13274 1:N:0:287/M04999:179:000000000-JGTWN:1:2107:26717:13274 2:N:0:287	M04999:179:000000000-JGTWN:1:2107:26717:13274 1:N:0:287/M04999:179:000000000-JGTWN:1:2107:26717:13274 2:N:0:287	k__Bacteria, p__Cyanobacteria, c__Chloroplast, o__Chlorophyta, f__, g__, s__	2	0	2	0.125	0	0.5	0	0	0	2	0	0	0	0	0	0	0	0	0	0	TGAGGAATTTTCCGCAATGGGCGAAAGCCTGACGGAGCAATGCCGCGTGAAGGATGAAGGCCTATGGGTTGTAAACTTCTTTTCTCAGAGAAGAATTTTGACGGTATCTGAGGAATAAGCATCGGCTAACTCTGTGCCAGCAGCCGCGGTAAGACAGAGGATGCAAGCGTTATCCGGAATGATTGGGCGTAAAGCGTCTGTAGGTGGCTTAAAAAGTCTCCTGTCAAAGATCAGGGCTTAACCCTGGGCCGGCAGGAGAGACTCTTAGGCTAGAGTTTGGTGGGGGCAGAGGGAATTCCCGGTGAAGCGGTGAAATACGTAGAGTTCGGGAAGAACACCAAAGGCGAAAGCACTTTACTGAGCCACAACAGACACTGAGAGACGAAAGCGATGGGAGCA…
	f__Rhodospirillaceae, M04999:179:000000000-JGTWN:1:2112:15655:7419 1:N:0:287/M04999:179:000000000-JGTWN:1:2112:15655:7419 2:N:0:287	M04999:179:000000000-JGTWN:1:2112:15655:7419 1:N:0:287/M04999:179:000000000-JGTWN:1:2112:15655:7419 2:N:0:287	k__Bacteria, p__Proteobacteria, c__Alphaproteobacteria, o__Rhodospirillales, f__Rhodospirillaceae, g__, s__	2	0	2	0.125	0	0.5	0	0	0	2	0	0	0	0	0	0	0	0	0	0	TGGGGAATATTGGACAATGGGGGCAACCCTGATCCAGCCATGCCGCGTGAGTGATGAAGGCCTTCGGGTTTTAAAGCTCTTTTGGCGGGGACGATGATGACGGTACCCGCAGAATAAGCCCCGGCTAACTTCGTGCCAGCAGCCGCGGTAAGACGAAGGGGGCTAGCGTTGTTCGGAATTACTGGGSGTGAAGCGAGTGTAGGTGGTTGTCATAGTCAGGTGTGAAAGCCTTGAGCTCAACTSAAGAAATGCACTTGATACTGGGCGACTAGAGGAGCGGAGAGGGTAGTGGAAGTACCAGTGGAGTGGTGAAATACGTAGATATTGGGAAGAAAACCAGTGGCGAAGGCGACTATCTGGACGGTTTCTGACACTAAGGCTCGAAAGCGTGGGGAGCAA…
	g__Dyadobacter, 982421	982421	k__Bacteria, p__Bacteroidetes, c__Cytophagia, o__Cytophagales, f__Cytophagaceae, g__Dyadobacter, s__	20	0	18	1.25	0	4.49444	0	0	0	0	2	0	0	18	0	0	0	0	0	0	TAGGGAATATTGGGCAATGGATGCAAGTCTGACCCAGCCATGCCGCGTGCCGGATGAAGGCCCTCAGGGTTGTAAACGGCTTTTATTCGGGAAGAAGAGCAGGGATGCGTCCTTGTGTGACGGTACTGAATGAATAAGCACCGGCTAACTCCGTGCCAGCAGCCGCGGTAATACGGAGGGTGCGAGCGTTGTCCGGATTTATTGGGTTTAAAGGGTGCGTAGGTGGCTTTTTAGTCAGTGGTGAAATACAGCCGCTCAACGGTTGAGGTGCCATTGATACTGATTGGCTTGAAATAATTGGAGGCTGCCGGAATGGATGGTGTAGCGGTGAAATGCATAGATATCATCCAGAACACCGATTGCGAAGGCAGGTGGCTACGATTGGTTTGACACTGAGGC…
	f__Hyphomonadaceae, 837424	837424	k__Bacteria, p__Proteobacteria, c__Alphaproteobacteria, o__Rhodobacterales, f__Hyphomonadaceae, g__, s__	1410	0	1388	88.125	0	346.677	0	0	0	0	1388	0	0	22	0	0	0	0	0	0	TGGGGAATCTTGGACAATGGGCGCAAGCCTGATCCAGCCATGCCGCGTGAGTGAAGAAGGCCTTAGGGTTGTAAAACTCTTTCGCCGGAGAAGATAATGACGGTATCCGGAGAAGAAGCCCCGGCTAACTTCGTGCCAGCAGCCGCGGTAATACGAAGGGGGCTAGCGTTGGTCGGAATTACTGGGCGTAAAGCGCACGTAGGCGGGTTTGTAAGTAGGGGGTGAAATCCCAGGGCTCAACCCTGGAACTGCCTTCTAGACTGCAAGCCTGGAGGTCAGGAGAGGCGAGTGGAATACCGAGTGTAGAGGTGAAATTCGTAGATATTCGGTGGAACACCAGTGGCGAAGGCGACTCGCTGGACTGATACTGACGCTGAGGTGCGAAAGCGTGGGGAGCAA…
	f__Rhodospirillaceae, 716623	716623	k__Bacteria, p__Proteobacteria, c__Alphaproteobacteria, o__Rhodospirillales, f__Rhodospirillaceae, g__, s__	2	0	2	0.125	0	0.5	0	0	0	0	2	0	0	0	0	0	0	0	0	0	TGGGGAATATTGGACAATGGGCGCAAGCCTGATCCAGCAATGCCGCGTGGGTGATGAAGGCCTTCGGGTTGTAAAGCCCTTTTGGCGGGGACGATGATGACGGTACCCGCCGAATAAGCTCCGGCTAACTTCGTGCCAGCAGCCGCGGTAATACGAAGGGAGCTAGCGTTGTTCGGATTACTGGGCGTAAAGGGCGCGTAGGCGGTTTCGATAGTCGGGCGTGAAATCCCCAGGCTCAACTTGGGAATTGCGTTCGATACTGCGAGACTTGAGTGAGGGAGAGGATAGTGGAATTCCCAGTGTAGAGGTGAAATTCGTAGATATTGGGAAGAACACCAGTGGCGAAGGCGGCTATCTGGACCTCAACTGACGCTGAGGCGCGAAAGCGTGGGGAGCAAA…
	f__Hyphomonadaceae, 589946	589946	k__Bacteria, p__Proteobacteria, c__Alphaproteobacteria, o__Rhodobacterales, f__Hyphomonadaceae, g__, s__	122	0	122	7.625	0	30.5	0	0	0	0	122	0	0	0	0	0	0	0	0	0	TGGGGAATCTTGGACAATGGGCGCAAGCCTGATCCAGCCATGCCGCGTGAGTGAAGAAGGCCTTAGGGTTGTAAAACTCTTTCGCCGGTGAAGATAATGACGGTAACCGGAGAAGAAGCCCCGGCTAACTTCGTGCCAGCAGCCGCGGTAATACGAAGGGGGCTAGCGTTGTTCGGAATTACTGGGCGTAAAGCGCACGTAGGCGGGTTTGTAAGTAGGGGGTGAAATCCCAGGGCTCAACCCTGGAACTGCCTTCTAAACTGCAAGCCTGGAGGTCAGGAGAGGCGAGTGGAATACCGAGTGTAGAGGTGAAATTCGTAGATATTCGGTGGAACACCAGTGGCGAAGGCGACTCGCTGGACTGATACTGACGCTGAGGTGCGAAAGCGTGGGGAGCAA…
	f__Comamonadaceae, 580578	580578	k__Bacteria, p__Proteobacteria, c__Betaproteobacteria, o__Burkholderiales, f__Comamonadaceae, g__, s__	1661	0	912	103.812	0	238.304	0	0	0	0	209	912	231	0	0	0	0	0	0	0	TGGGGAATTTTGGACAATGGGCGCAAGCCTGATCCAGCCATGCCGCGTGCAGGATGAAGGCCTTCGGGTTGTAAACTGCTTTTGTACGGAACGAAACGGCGAGCTCTAATACAGTTTGCTAATGACGGTACCGTAAGAATAAGCACCGGCTAACTACGTGCCAGCAGCCGCGGTAATACGTAGGGTGCAAGCGTTAATCGGAATTACTGGGCGTAAAGCGTGCGCAGGCGGTTATGTAAGACAGATGTGAAATCCCCGGGCTTAACCCTGGGAACTGCATTTGTGACTGCATAGCTAGAGTACGGTAGAGGGGGATGGAATTCCGCGTGTAGCAGTGAAATGCGTAGATATGCGGAGGAACACCGATGGCGAAGGCAATCCCCTGGACCTGTACTGACG…
	g__Dyadobacter, 545721	545721	k__Bacteria, p__Bacteroidetes, c__Cytophagia, o__Cytophagales, f__Cytophagaceae, g__Dyadobacter, s__	706	0	464	44.125	0	125.023	0	0	0	0	224	0	0	464	6	0	0	10	0	2	TAGGGAATATTGGGCAATGGATGCAAGTCTGACCCAGCCATGCCGCGTGCCGGATGAAGGCCCTCAGGGTTGTAAACGGCTTTTATTCGGGAAGAAGAGCAGGGATGCGTCCTTGTGTGACGGTACCGAATGAATAAGCACCGGCTAACTCCGTGCCAGCAGCCGCGGTAATACGGAGGGTGCGAGCGTTGTCCGGATTTATTGGGTTTAAAGGGTGCGTAGGTGGCTAATTAAGTCAGTGGTGAAATACAGCCGCTCAACGGTTGAGGTGCCATTGATACTGATTAGCTTGAAATAATTGGAGGCTGCCGGAATGGATGGTGTAGCGGTGAAATGCATAGATATCATCCAGAACACCGATTGCGAAGGCAGGTGGCTACGATTTATTTGACACTGAGG…
	o__Rhizobiales, 531803	531803	k__Bacteria, p__Proteobacteria, c__Alphaproteobacteria, o__Rhizobiales, f__, g__, s__	85	0	83	5.3125	0	20.7227	0	0	0	0	2	0	0	83	0	0	0	0	0	0	TGGGGAATATTGGACAATGGGCGCAAGCCTGATCCAGCCATGCCGCGTGAGTGATGAAGGCCTTAGGGTTGTAAAGCTCTTTCAGCTGGGAAGATAATGACGGTACCAGCAGAAGAAGCCCCGGCTAACTTCGTGCCAGCAGCCGCGGTAATACGAAGGGGGCTAGCGTTGTTCGGAATCACTGGGCGTAAAGCGCACGTAGGCGGATCAATAAGTCAGGGGTGAAATCCCGAGGCTCAACCTCGGAACTGCCTTTGATACTGTTGACCTTGAGTCCGGGAGAGGTGAGTGGAACTCCGAGTGTAGAGGTGAAATTCGTAGATATTCGGAAGAACACCAGTGGCGAAGGCGGCTCACTGGCCCGGTACTGACGCTGAGGTGCGAAAGCGTGGGGAGCAA…
	f__Chitinophagaceae, 360124	360124	k__Bacteria, p__Bacteroidetes, c__[Saprospirae], o__[Saprospirales], f__Chitinophagaceae, g__, s__	31541	0	11051	1971.31	0	3563.3	0	0	0	0	5446	0	0	899	7043	0	0	11051	0	7102	TAAGGAATATTGGTCAATGGACGAAAGTCTGAACCAGCCATGCCGCGTGAAGGATGAAGGCCCTCTGGGTTGTAAACTTCTTTTATAGGGGACGAAAAAAGGGCATTCTTGCTCACTTGACGGTACCCTAGGAATAAGCACCGGCTAACTCCGTGCCAGCAGCCGCGGTAATACGGAGGGTGCAAGCGTTATCCGGATTCACTGGGTTTAAAGGGTGCGTAGGTGGGTCTGTAAGTCAGTGGTGAAATCTCCGAGCTTAACTCGGAAACTGCCATTGATACTATAGGTCTTGAATATCCTGGAGGTGAGCGGAATATGTCATGTAGCGGTGAAATGCTTAGATATGACATAGAACACCAATTGCGAAGGCAGCTCGCTACGGGATTATTGACACTGAGG…
	f__Acetobacteraceae, 346204	346204	k__Bacteria, p__Proteobacteria, c__Alphaproteobacteria, o__Rhodospirillales, f__Acetobacteraceae, g__, s__	120	0	112	7.5	0	27.938	0	0	0	0	8	0	0	112	0	0	0	0	0	0	TGGGGAATATTGGACAATGGGGGAAACCCTGATCCAGCAATGCCGCGTGGATGAAGAAGGTCTTCGGATTGTAAAGTCCTTTCGGCGGGGACGATGATGACGGTACCCGCAGAAGAAGCCCCGGCTAACTTCGTGCCAGCAGCCGCGGTAATACGAAGGGGGCTAGCGTTACTCGGAATTACTGGGCGTAAAGGGCGCGTAGGCGGCTTTGTAAGTCAGGCGTGAAATTCCTGGGCTCAACCTGGGGGCTGCGCTTGAGACTGCGGAGCTAGAGGATGGAAGAGGGTCGTGGAATTTCCCAGTGTAGAGGTGAAATTCGTAGATATTGGGAAGAACACCGGTGGCGAAGGCGGCGACCTGGTCCATTACTGACGCTGAGGCGCGACAGCGTGGGGAGCA…
	f__Sphingomonadaceae, 222183	222183	k__Bacteria, p__Proteobacteria, c__Alphaproteobacteria, o__Sphingomonadales, f__Sphingomonadaceae, g__, s__	24	0	15	1.5	0	4.24264	0	0	0	0	15	0	0	9	0	0	0	0	0	0	TGGGGAATATTGGACAATGGGCGAAAGCCTGATCCAGCAATGCCGCGTGAGTGATGAAGGCCTTAGGGTTGTAAAGCTCTTTTACCCGGGAAGATAATGACTGTACCGGGAGAATAAGCCCCGGCTAACTCCGTGCCAGCAGCCGCGGTAATACGGAGGGGGCTAGCGTTGTTCGGAATTACTGGGCGTAAAGCGCACGTAGGCGGCTTTGTAAGTTAGAGGTGAAAGCCCGGGGCTCAACTCCGGAATTGCCTTTAAGGCTGCATCGCTTGAACGTCGGAGAGGTGAGTGGAATTCCGAGTGTAGAGGTGAAATTCGTAGATATTCGGAAGAACACCAGTGGCGAAGGCGACTCACTGGACGACTGTTGACGCTGAGGTGCGAAAGCGTGGGGAGCAA…
	s__ramosa, 104155	104155	k__Bacteria, p__Proteobacteria, c__Gammaproteobacteria, o__Xanthomonadales, f__Sinobacteraceae, g__Nevskia, s__ramosa	3650	0	2992	228.125	0	747.534	0	0	0	0	2992	0	0	481	0	0	0	0	0	177	GTGGGGAATATTGGACAATGGGCGAAAGCCTGATCCGGCAATACCGCGTGTGTGAAGAAGGCCTTCGGGTTGTAAAGCACTTTAAGTTGGGAAGAAAAAGCTTCACCTAATACGTGGAGCCTTGACGGTACCGACAGAATAAGCACCGGCTAACTCTGTGCCAGCAGCCGCGGTAATACAGAGGGTGCTAGCGTTAATCGGATTTACTGGGCGTAAAGCGTGCGTAGGCGGTTTGATAAGTCGATTGTGAAAGCCCCGGGCTCAACCTGGGAATTGCGGTCGATACTGTCAGACTAGAAAACGGTAGAGGGAGGTGGAACTCCAGGTGTAGCGGTGAAATGCGTAGATATCTGGAAGAACACCGATGGCGAAGGCAGCCTCCTGGGCCTGTTTTGACGC…
	s__ramosa, 1503863	1503863	k__Bacteria, p__Proteobacteria, c__Gammaproteobacteria, o__Xanthomonadales, f__Sinobacteraceae, g__Nevskia, s__ramosa	800	0	718	50	0	179.188	0	0	0	0	718	0	0	78	0	0	0	0	0	4	TGGGGAATATTGGACAATGGGCGAAAGCCTGATCCAGCAATACCGCGTGTGTGAAGAAGGCCTTCGGGTTGTAAAGCACTTTAAGTTGGGAAGAAAAAGCTTCACCTAATACGTGAAGCCTTGACGGTACCGACAGAATAAGCACCGGCTAACTCTGTGCCAGCAGCCGCGGTAATACAGAGGGTGCTAGCGTTAATCGGATTTACTGGGCGTAAAGCGTGCGTAGGCGGTTTGATAAGTCGATTGTGAAAGCCCCGGGCTTAACCTGGGAATTGCGGTCGATACTGTCAGACTCGAAAACGGTAGAGGGAGGCGGAACTCCAGGTGTAGCGGTGAAATGCGTAGATATCTGGAAGAACACCGATGGCGAAGGCAACCTCCTGGGCCTGTTTTGACGCT…
	f__Rhodospirillaceae, 679997	679997	k__Bacteria, p__Proteobacteria, c__Alphaproteobacteria, o__Rhodospirillales, f__Rhodospirillaceae, g__, s__	915	0	672	57.1875	0	167.258	0	0	0	0	672	0	76	0	0	0	0	29	0	23	TGGGGAATATTGGACAATGGGCGCAAGCCTGATCCAGCAATGCCGCGTGGGTGATGAAGGCCTTCGGGTTGTAAAGCCCTTTTGGCGGGAACGATGATGACGGTACCCGCCGAATAAGCTCCGGCTAACTTCGTGCCAGCAGCCGCGGTAATACGAAGGGAGCTAGCGTTGTTCGGAATTACTGGGCGTAAAGGGCGCGTAGGCGGTTTCGATAGTCAGGCGTGAAATCCCCAGGCTCAACCTGGGAATTGCGCTTGATACTGCGAGACTTGAGTGAGGGAGAGGATAGTGGAATTCCCAGTGTAGAGGTGAAATTCGTAGATATTGGGAAGAACACCAGTGGCGAAGGCGGCTATCTGGACCTCAACTGACGCTGAGGCGCGAAAGCGTGGGGAGCAA…
	g__Sediminibacterium, 1111553	1111553	k__Bacteria, p__Bacteroidetes, c__[Saprospirae], o__[Saprospirales], f__Chitinophagaceae, g__Sediminibacterium, s__	107	0	87	6.6875	0	21.8349	0	0	0	0	87	0	0	17	0	0	0	3	0	0	TAAGGAATATTGGTCAATGGACGCAAGTCTGAACCAGCCATGCCGCGTGAAGGATTAAGGTCCTCTGGATTGTAAACTTCTTTTATATGGGACGAAAAAAGGACATTCTTGTCCGTCTGACGGTACCATATGAATAAGCACCGGCTAACTCCGTGCCAGCAGCCGCGGTAATACGGAGGGTGCAAGCGTTATCCGGATTCACTGGGTTTAAAGGGTGCGTAGGCGGGCAGGTAAGTCAGTGGTGAAATCCTGGAGCTTAACTCCAGAACTGCCATTGATACTATCTGTCTTGAATATTGTGGAGGTAAGCGGAATATGTCATGTAGCGGTGAAATGCTTAGATATGACATAGAACACCTATTGCGAAGGCAGCTTACTACGCATATATTGACGCTGAGG…
	g__Sediminibacterium, 2792167	2792167	k__Bacteria, p__Bacteroidetes, c__[Saprospirae], o__[Saprospirales], f__Chitinophagaceae, g__Sediminibacterium, s__	16137	0	5380	1008.56	0	2004.75	0	0	0	0	652	4442	5380	411	0	0	0	14	0	14	TAAGGAATATTGGTCAATGGACGCAAGTCTGAACCAGCCATGCCGCGTGAAGGATTAAGGTCCTCTGGATTGTAAACTTCTTTTATCTGGGACGAAAAAAGGCGATTCTTCGTCACTTGACGGTACCAGATGAATAAGCACCGGCTAACTCCGTGCCAGCAGCCGCGGTAATACGGAGGGTGCAAGCGTTATCCGGATTCACTGGGTTTAAAGGGTGCGTAGGCGGGCAGGTAAGTCAGTGGTGAAATCCTGGAGCTTAACTCCAGAACTGCCATTGATACTATCTGTCTTGAATATTGTGGAGGTAAGCGGAATATGTCATGTAGCGGTGAAATGCTTAGATATGACATAGAACACCTATTGCGAAGGCAGCTTACTACGCATATATTGACGCTGAGG…
	f__Hyphomonadaceae, 775178	775178	k__Bacteria, p__Proteobacteria, c__Alphaproteobacteria, o__Rhodobacterales, f__Hyphomonadaceae, g__, s__	2	0	2	0.125	0	0.5	0	0	0	0	2	0	0	0	0	0	0	0	0	0	TGGGGAATCTTGGACAATGGGCGCAAGCCTGATCCAGCCATGCCGCGTGAGTGAAGAAGGCCTTAGGGTTGTAAAACTCTTTCGCCGGAGAAGATAATGACGGTATCCGGAGAAGAAGCCCCGGCTAACTTCGTGCCAGCAGCCGCGGTAATACGAAGGGGGCTAGCGTTGTTCGGAATTACTGGGCGTAAAGCGCACGTAGGCGGGTTTGTAAGTATGGGGTGAAATCCCCGGGCTCAACCCGGGAACTGCCTTATAGACTGCAAGCCTGGAGGTCAGGAGAGGCGAGTGGAATACCGAGTGTAGAGGTGAAATTCGTAGATATTCGGTGGAACACCAGTGGCGAAGGCGACTCGCTGGACTGATACTGACGCTGAGGTGCGAAAGCGTGGGGAGCAA…
	f__Comamonadaceae, 1136510	1136510	k__Bacteria, p__Proteobacteria, c__Betaproteobacteria, o__Burkholderiales, f__Comamonadaceae, g__, s__	685	0	380	42.8125	0	98.7098	0	0	0	0	108	380	96	0	0	0	0	0	0	0	TGGGGAATTTTGGACAATGGGCGCAAGCCTGATCCAGCAATGCCGCGTGCAGGATGAAGGCCTTCGGGTTGTAAACTGCTTTTGTACGGAACGAAACGGCGAGCTCTAATACAGTTTGCTAATGACGGTACCGTAAGAATAAGCACCGGCTAACTACGTGCCAACAGCCGCGGTAATACGTAGGGTGCAAGCGTTAATCGGAATTACTGGGCGTAAAGCGTGCGCAGGCGGTTATGTAAGACAGATGTGAAATCCCCGGGCTTAACCTGGGAACTGCATTTGTGACTGCATAGCTAGAGTACGGTAGAGGGGGATGGAATTCCGCGTGTAGCAGTGAAATGCGTAGATATGCGGAGGAACACCGATGGCGAAGGCAATCCCCTGGACCTGTACTGACGC…
	f__Comamonadaceae, 1145162	1145162	k__Bacteria, p__Proteobacteria, c__Betaproteobacteria, o__Burkholderiales, f__Comamonadaceae, g__, s__	5842	0	2691	365.125	0	750.472	0	0	0	0	1142	2691	880	0	4	0	0	2	0	0	TGGGGAATTTTGGACAATGGGCGCAAGCCTGATCCAGCAATGCCGCGTGCAGGGTGAGGGCCTTCGGGTTGTAAACTGCTTTTGTACGGAACGAAACGGCGAGCTCTAATACAGTTTGCTAATGACGGTACCGTAAGAATAAGCACCGGCTAACTACGTGCCAGCAGCCGCGGTAATACGTAGGGTGCAAGCGTTAATCGGAATTACTGGGCGTAAAGCGTGCGCAGGCGGTTATGTAAGACAGATGTGAAATCCCCGGGCTTAACCTGGGAACTGCATTTGTGACTGCATAGCTAGAGTACGGTAGAGGGGGATGGAATTCCGCGTGTAGCAGTGAAATGCGTAGATATGCGGAGGAACACCGATGGCGAAGGCAATCCCCTGGACCTGTACTGACGC…
	o__Rhizobiales, 4385991	4385991	k__Bacteria, p__Proteobacteria, c__Alphaproteobacteria, o__Rhizobiales, f__, g__, s__	10	0	10	0.625	0	2.5	0	0	0	0	10	0	0	0	0	0	0	0	0	0	TGGGGAATATTGGACAATGGGCGCAAGCCTGATCCAGCCATGCCGCGTGAGTGATGAAGGCCTTAGGGTTGTAAAGCTCTTTCGCCCGCGAAGATAATGACGGTAGCGGGAGAAGAAGCCCCGGCTAACTTCGTGCCAGCAGCCGCGGTAATACGAAGGGGGCTAGCGTTGTTCGGAATCACTGGGCGTAAAGCGTACGTAGGCGGACATTTAAGTCAGGGGTGAAAGCCTGGAGCTCAACTCCAGAACTGCCTTTGATACTGGGTGTCTTGAGTCCGGGAGAGGTGAGTGGAACTGCTAGTGTAGAGGTGAAATTCGTAGATATTAGCAAGAACACCAGTGGCGAAGGCGGCTCACTGGCCCGGTACTGACGCTGAGGTACGAAAGCGTGGGGAGCAA…
	M04999:179:000000000-JGTWN:1:1103:21471:2818 1:N:0:286/M04999:179:000000000-JGTWN:1:1103:21471:2818 2:N:0:286	M04999:179:000000000-JGTWN:1:1103:21471:2818 1:N:0:286/M04999:179:000000000-JGTWN:1:1103:21471:2818 2:N:0:286	N/A	27	0	27	1.6875	0	6.75	0	0	0	0	27	0	0	0	0	0	0	0	0	0	TGAGGAATATTGGACAATGGGCGAAAGCCTGATCCAGCTAGATCGCGTGGGTGATGAAGACTGTATTGGTTGTAAAGCCCTTTACTTAAATAAAGATTATGACAAAGTTTAAGAAAAAAGTCCCGGCCAATCTCGTGCCAGCAGCCGCGGTAATACGAGAGGGGCAAGCGTTATTCGGAATGATTGGGCGTAAAGAGCACGTAGACTGTTTAGAAAATCCAACATAAAAAAATCAAAGCTTAACTTTGAAACTTATTTTAGATCGTGGATAAAAATGTCTTTTTGTCACTGATTTCTAAACTGGAGTGAGTAAGAGGAGAATGGAATTCCTGGCGTAGAGGTAAAATTTGTTGATATCAGGAGGAACACCAAAAGCGAAGGCAATTCTCTGGTACTCTA…
	o__Chlorophyta, M04999:179:000000000-JGTWN:1:1106:18552:14031 1:N:0:286/M04999:179:000000000-JGTWN:1:1106:18552:14031 2:N:0:286	M04999:179:000000000-JGTWN:1:1106:18552:14031 1:N:0:286/M04999:179:000000000-JGTWN:1:1106:18552:14031 2:N:0:286	k__Bacteria, p__Cyanobacteria, c__Chloroplast, o__Chlorophyta, f__, g__, s__	31	0	31	1.9375	0	7.75	0	0	0	0	31	0	0	0	0	0	0	0	0	0	TAAGGAATATTGGTCAATGGACGAAAGTCTGAACCAGCCATGCCGCGTGAAGGATGAAGGCCCTCTGGGTTGTAAACTTCTTTTATAGGGGACGAAAAAAGGGCATTCTTGCTCACTTGACGGTACCCTAGGAATAAGCATCGGCTAACTCTGTGCCAGCAGCCGCGGTAAGACAGAGGATGCAAGCGTTATCCGGAATGATTGGGCGTAAAGCGTCTGTAGGTGGCTTAAAAAGTCTCCTGTCAAAGATCAGGGCTTAACCCTGGGCCGGCAGGAGAAACTCTTAGGCTAGAGTTTGGTAGGGGCAGAGGGAATTCCCGGTGGAGCGGTGAAATGCGTAGAGATCGGGAGGAACACCAAAGGCGAAAGCACTTTGCTGGGCCACAACTGACACTGAGA…
	f__Hyphomonadaceae, M04999:179:000000000-JGTWN:1:1110:20042:16945 1:N:0:286/M04999:179:000000000-JGTWN:1:1110:20042:16945 2:N:0:286	M04999:179:000000000-JGTWN:1:1110:20042:16945 1:N:0:286/M04999:179:000000000-JGTWN:1:1110:20042:16945 2:N:0:286	k__Bacteria, p__Proteobacteria, c__Alphaproteobacteria, o__Rhodobacterales, f__Hyphomonadaceae, g__, s__	11	0	11	0.6875	0	2.75	0	0	0	0	11	0	0	0	0	0	0	0	0	0	TAAGGAATATTGGTCAATGGACGAAAGTCTGAACCAGCCATGCCGCGTGAAGGATGAAGGCCCTCTGGGTTGTAAACTTCTTTTATAGGGGACGAAAAAAGGGCATTCTTGCTCACTTGACGGTACCCTAGGAATAAGCACCGGCTAACTCCGTGCCAGCAGCCGCGGTAATACGAAGGGGGCTAGCGTTGTTCGGAATTACTGGGCGTAAAGCGCACGTAGGCGGGTTTGTAAGTAGGGGGTGAAATCCCAGGGCTCAACCCTGGAACTGCCTTCTAGACTGCAAGCCTGGAGGTCAGGAGAGGCGAGTGGAATACCGAGTGTAGAGGTGAAATTCGTAGATATTCGGTGGAACACCAGTGGCGAAGGCGACTCGCTGGACTGATACTGACGCTGAGG…
	g__Xanthobacter, M04999:179:000000000-JGTWN:1:1104:20856:15873 1:N:0:286/M04999:179:000000000-JGTWN:1:1104:20856:15873 2:N:0:286	M04999:179:000000000-JGTWN:1:1104:20856:15873 1:N:0:286/M04999:179:000000000-JGTWN:1:1104:20856:15873 2:N:0:286	k__Bacteria, p__Proteobacteria, c__Alphaproteobacteria, o__Rhizobiales, f__Xanthobacteraceae, g__Xanthobacter, s__	25	0	25	1.5625	0	6.25	0	0	0	0	25	0	0	0	0	0	0	0	0	0	TAAGGAATATTGGTCAATGGACGAAAGTCTGAACCAGCCATGCCGCGTGAAGGATGAAGGCCCTCTGGGTTGTAAACTTCTTTTATAGGGGACGAAAAAAGGGCATTCTTGCTCACTTGACGGTACCCTAGGAATAAGCACCGGCTAACTCCGTGCCAGCAGCCGCGGTAATACGAAGGGGGCAAGCGTTGCTCGGAATCACTGGGCGTAAAGCGCACGTAGGCGGGTCGTTAAGTCAGGGGTGAAATCCTGGAGCTCAACTCCAGAACTGCCTTTGATACTGGCGACCTAGAGTTCGAGAGAGGTTGGTGGAACTCCGAGTGTAGAGGTGAAATTCGTAGATATTCGGAAGAACACCAGTGGCGAAGGCGGCCAACTGGCTCGATACTGACGCTGAGG…
	g__Kaistia, M04999:179:000000000-JGTWN:1:1113:10179:6239 1:N:0:286/M04999:179:000000000-JGTWN:1:1113:10179:6239 2:N:0:286	M04999:179:000000000-JGTWN:1:1113:10179:6239 1:N:0:286/M04999:179:000000000-JGTWN:1:1113:10179:6239 2:N:0:286	k__Bacteria, p__Proteobacteria, c__Alphaproteobacteria, o__Rhizobiales, f__Rhizobiaceae, g__Kaistia, s__	16	0	16	1	0	4	0	0	0	0	16	0	0	0	0	0	0	0	0	0	TAAGGAATATTGGTCAATGGACGAAAGTCTGAACCAGCCATGCCGCGTGAAGGATGAAGGCCCTCTGGGTTGTAAACTTCTTTTATAGGGGACGAAAAAAGGGCATTCTTGCTCACTTGACGGTACCCTAGGAATAAGCACCGGCTAACTCCGTGCCAGCAGCCGCGGTAATACGAAGGGGGCAAGCGTTGTTCGGATTTACTGGGCGTAAAGCGTACGTAGGCGGATGATTAAGTCAGGGGTGAAATCCCGGGGCTCAACCTCGGAACTGCCTTTGATACTGGTCGTCTTGAGTCCGGGAGAGGTGAGTGGAACTCCTAGTGTAGAGGTGAAATTCGTAGATATTAGGAAGAACACCAGTGGCGAAGGCGGCTCACTGGCCCGGAACTGACGCTGAGG…
	o__Rhizobiales, M04999:179:000000000-JGTWN:1:1113:26368:11057 1:N:0:286/M04999:179:000000000-JGTWN:1:1113:26368:11057 2:N:0:286	M04999:179:000000000-JGTWN:1:1113:26368:11057 1:N:0:286/M04999:179:000000000-JGTWN:1:1113:26368:11057 2:N:0:286	k__Bacteria, p__Proteobacteria, c__Alphaproteobacteria, o__Rhizobiales, f__, g__, s__	11	0	11	0.6875	0	2.75	0	0	0	0	11	0	0	0	0	0	0	0	0	0	TAAGGAATATTGGTCAATGGACGAAAGTCTGAACCAGCCATGCCGCGTGAAGGATGAAGGCCCTCTGGGTTGTAAACTTCTTTTATAGGGGACGAAAAAAGGGCATTCTTGCTCACTTGACGGTACCCTAGGAATAAGCACCGGCTAACTCCGTGCCAGCAGCCGCGGTAATACGAAGGGGGCTAGCGTTGCTCGGAATCACTGGGCGTAAAGGGCGCGTAGGCGGACTTTTAAGTCGGAGGTGAAAGCCCAGGGCTCAACCCTGGAATTGCCTTCGATACTGGGAGTCTTGAGTTCGGAAGAGGTTGGTGGAACTGCGAGTGTAGAGGTGAAATTCGTAGATATTCGCAAGAACACCGGTGGCGAAGGCGGCCAACTGGTCCGAAACTGACGCTGAGG…
	f__Rhodospirillaceae, M04999:179:000000000-JGTWN:1:1108:16888:12738 1:N:0:286/M04999:179:000000000-JGTWN:1:1108:16888:12738 2:N:0:286	M04999:179:000000000-JGTWN:1:1108:16888:12738 1:N:0:286/M04999:179:000000000-JGTWN:1:1108:16888:12738 2:N:0:286	k__Bacteria, p__Proteobacteria, c__Alphaproteobacteria, o__Rhodospirillales, f__Rhodospirillaceae, g__, s__	10	0	10	0.625	0	2.5	0	0	0	0	10	0	0	0	0	0	0	0	0	0	TAAGGAATATTGGTCAATGGACGAAAGTCTGAACCAGCCATGCCGCGTGAAGGATGAAGGCCCTCTGGGTTGTAAACTTCTTTTATAGGGGACGAAAAAAGGGCATTCTTGCTCACTTGACGGTACCCTAGGAATAAGCACCGGCTAACTCCGTGCCAGCAGCCGCGGTAATACGAAGGGAGCTAGCGTTGTTCGGAATTACTGGGCGTAAAGGGCGCGTAGGCGGTTTCGATAGTCAGGCGTGAAATCCCCAGGCTCAACCTGGGAATTGCGCTTGATACTGCGAGACTTGAGTGAGGGAGAGGATAGTGGAATTCCCAGTGTAGAGGTGAAATTCGTAGATATTGGGAAGAACACCAGTGGCGAAGGCGGCTATCTGGACCTCAACTGACGCTGAGG…
	f__Comamonadaceae, M04999:179:000000000-JGTWN:1:1108:9311:5759 1:N:0:286/M04999:179:000000000-JGTWN:1:1108:9311:5759 2:N:0:286	M04999:179:000000000-JGTWN:1:1108:9311:5759 1:N:0:286/M04999:179:000000000-JGTWN:1:1108:9311:5759 2:N:0:286	k__Bacteria, p__Proteobacteria, c__Betaproteobacteria, o__Burkholderiales, f__Comamonadaceae, g__, s__	5	0	5	0.3125	0	1.25	0	0	0	0	5	0	0	0	0	0	0	0	0	0	TGGGGAATTTTGGACAATGGGCGCAAGCCTGATCCAGCAATGCCGCGTGCAGGATGAAGGCCTTCGGGTTGTAAACTGCTTTTGTACGGAACGAAACGGCGAGCTCTAATACAGTTTGCTAATGACGGTACCGTAAGAATAAGCACCGGCTAACTACGTGCCAGCAGCCGCGGTAATACGTAGGGTGCAAGCGTTAATCGGAATTACTGGGCGTAAAGGGCGCGTAGGCGGATAGTTTAGTCAGAGGTGAAAGCCCAGGGCTCAACCTTGGAATTGCCTTTGATACTGGCTATCTTGAGTATGGAAGAGGTATGTGGAACTCCGAGTGTAGAGGTGAAATTCGTAGATATTCGGAAGAACACCAGTGGCGAAGGCGACATACTGGTCCATTACTGACGC…
	f__Rhodospirillaceae, M04999:179:000000000-JGTWN:1:1107:18028:9505 1:N:0:286/M04999:179:000000000-JGTWN:1:1107:18028:9505 2:N:0:286	M04999:179:000000000-JGTWN:1:1107:18028:9505 1:N:0:286/M04999:179:000000000-JGTWN:1:1107:18028:9505 2:N:0:286	k__Bacteria, p__Proteobacteria, c__Alphaproteobacteria, o__Rhodospirillales, f__Rhodospirillaceae, g__, s__	3	0	3	0.1875	0	0.75	0	0	0	0	3	0	0	0	0	0	0	0	0	0	TAAGGAATATTGGTCAATGGACGAAAGTCTGAACCAGCCATGCCGCGTGAAGGATGAAGGCCCTCTGGGTTGTAAACTTCTTTTATAGGGGACGAAAAAAGGGCATTCTTGCTCACTTGACGGTACCCTAGGAATAAGCACCGGCTAACTCCGTGCCAGCAGCCGCGGTAAGACGAAGGGGGCTAGCGTTGTTCGGAATTACTGGGCGTAAAGCGAGTGTAGGTGGTTGTCATAGTCAGGTGTGAAAGCCTTGAGCTCAACTCAAGAAATGCACTTGATACTGGGCGACTAGAGGACCGGAGAGGATAGTGGAATTCCCAGTGTAGTGGTGAAATACGTAGATATTGGGAAGAACACCAGTGGCGAAGGCGGCTATCTGGACGGTTTCTGACACTAAGA…
	s__ramosa, M04999:179:000000000-JGTWN:1:2108:24155:14605 1:N:0:286/M04999:179:000000000-JGTWN:1:2108:24155:14605 2:N:0:286	M04999:179:000000000-JGTWN:1:2108:24155:14605 1:N:0:286/M04999:179:000000000-JGTWN:1:2108:24155:14605 2:N:0:286	k__Bacteria, p__Proteobacteria, c__Gammaproteobacteria, o__Xanthomonadales, f__Sinobacteraceae, g__Nevskia, s__ramosa	2	0	2	0.125	0	0.5	0	0	0	0	2	0	0	0	0	0	0	0	0	0	TGGGGAATATTGGACAATGGGCGAAAGCCTGATCCAGCAATACCGCGTGTGTGAAGAAGGCCTTCGGGTTGTAAAGCACTTTAAGTTGGGAAGAAAAAGCTTCACCTAATACGTGGAGCCTTGACGGTACCGACAGAATAAGCACCGGCTGACTCTGTGCCAGCAGCCGCGGTAATACAGAGGGTGCTAGCGTTAATCGGATTTACTGGGCGTAAAGCGTGCGTAGGCGGTTTGATAAGTCGATTGTGAAAGCCCCGGGCTCAACCTGGGAATTGCGGTCGATACGGTCAGACTCGATAACGGTGGAGGGAGGGGAAACTCCAGGGGAGGCGGTGAAAGGCGTAGAAATCTGAAGAAACACCGATGGCGAAGGCAACCTCCGGGGCCTGTTTGGACGCG…
	o__SHA-98, 567338	567338	k__Bacteria, p__Firmicutes, c__Clostridia, o__SHA-98, f__, g__, s__	4	0	4	0.25	0	1	0	0	0	0	0	4	0	0	0	0	0	0	0	0	TAGGGAATTTTCGGCAATGGGCGAAAGCCTGACCGAGCGACGCCGCGTGAGGGACGAAGGCCTTCGGGTTGTAAACCTCTGTCTGGGGGGATGAGAACGGACGGTACCCCCGGAGGAAGCCCCGGCTAACTACGTGCCAGCAGCCGCGGTAATACGAAGGGGGCTAGCGTTGTCCGGAATTACTGGGCGTAAAGGGCGTGTAGGCGGTCGTGCAAGTCGGTTGTGAAAGTCTAGGGCTCAACTCTAGGATGCCGATCGAAACTGCATGGCTTGAGGGCAAGAGAGGGAAGCGGAATTCCCGGTGTAGCGGTGAAATGCGTAGATATCGGGAGGAACACCAGTGGCGAAGCGGCTTCCTGGATTGCCCCTGACGCTGAGGCGCGAAAGCTGGGGGAGCGA…
	g__Sulfurospirillum, 562868	562868	k__Bacteria, p__Proteobacteria, c__Epsilonproteobacteria, o__Campylobacterales, f__Campylobacteraceae, g__Sulfurospirillum, s__	5	0	3	0.3125	0	0.873212	0	0	0	0	0	3	0	2	0	0	0	0	0	0	TGGGGAATATTGCACAATGGAGGAAACTCTGATGCAGCAACGCCGCGTGGAGGATGACGCATTTCGGTGTGTAAACTCCTTTTATAAGGGAAGATAATGACGGTACCTTATGAATAAGCACCGGCTAACTCCGTGCCAGCAGCCGCGGTAATACGGAGGGTGCAAGCGTTACTCGGAATCACTGGGCGTAAAGGATGCGTAGGCTGGAAATCAAGTCGAGAGTGAAATCCAACGGCTTAACCGTTGAACTGCTCTCGAAACTGGTTACCTAGAATATGGGAGAGGTAGATGGAATTGGTGGTGTAGGGGTAAAATCCGTAGATATCACCAGGAATACCGATTGCGAAGGCGATCTACTGGAACATTATTGACGCTGAGGCATGAAAGCGTGGGGAGCAA…
	f__Lachnospiraceae, 170504	170504	k__Bacteria, p__Firmicutes, c__Clostridia, o__Clostridiales, f__Lachnospiraceae, g__, s__	9	0	5	0.5625	0	1.54785	0	0	0	0	0	4	0	0	0	0	0	0	5	0	TGGGGAATATTGCACAATGGGGGAAACCCTGATGCAGCGACGCCGCGTGAAGGAAGAAGGTCTTCGGATCGTAAACTTCTATCAGCAGGGAAGAAGGAAGTGACAGTACCTGAGTAAGAAGCCCCGGCTAACTACGTGCCAGCAGCCGCGGTAATACGTAGGGGGCGAGCGTTATCCGGAATTACTGGGTGTAAAGGGTGCGTAGGCGGTATGGCAAGTCAGTTGTGAAACCCCCTGGCTCAACCAGGGGCTTGCAATTGAAACTGTCATACTAGAGTGCAGGAGAGGAAAGCGGAATTCCTAGTGTAGCGGTGAAATGCGTAGATATTAGGAAGAACACCAGTGGCGAAGGCGGCTTTCTGGACTGTAACAGACGCTGAGGCACGAAAGCGTGGGGAG…
	s__autotrophicus, 112402	112402	k__Bacteria, p__Proteobacteria, c__Alphaproteobacteria, o__Rhizobiales, f__Xanthobacteraceae, g__Xanthobacter, s__autotrophicus	8	0	3	0.5	0	1.09545	0	0	0	0	0	3	3	0	0	0	0	0	0	0	TGGGGAATATTGGACAATGGGCGCAAGCCTGATCCAGCCATGCCGCGTGTGTGATGAAGGCCTTAGGGTTGTAAAGCACTTTCGCCGGTGAAGATAATGACGGTAACCGGAGAAGAAGCCCCGGCTAACTTCGTGCCAGCAGCCGCGGTAATACGAAGGGGGCAAGCGTTGCTCGGAATCACTGGGCGTAAAGCGCACGTAGGCGGGTTGTTAAGTCAGAGGTGAAATCCTGGAGCTCAACTCCAGAACTGCCTTTGATACTGGCGACCTTGAGTTCGAGAGAGGTTGGTGGAACTGCGAGTGTAGAGGTGAAATTCGTAGATATTCGCAAGAACACCAGTGGCGAAGGCGGCCAACTGGCTCGATACTGACGCTGAGGTGCGAAAGCGTGGGGAGCAA…
	s__doebereinerae, 99193	99193	k__Bacteria, p__Proteobacteria, c__Alphaproteobacteria, o__Rhizobiales, f__Xanthobacteraceae, g__Azorhizobium, s__doebereinerae	2	0	2	0.125	0	0.5	0	0	0	0	0	2	0	0	0	0	0	0	0	0	TGGGGAATATTGGACAATGGGCGCAAGCCTGATCCAGCCATGCCGCGTGTGTGATGAAGGCCTTAGGGTTGTAAAGCACTTTCGCCGGTGAAGATAATGACGGTAACCGGAGAAGAAGCCCCGGCTAACTTCGTGCCAGCAGCCGCGGTAATACGAAGGGGGCAAGCGTTGCTCGGAATCACTGGGCGTAAAGCGTACGTAGGCGGGGTCGTTAAGTCAGGGGTGAAATCCTGGAGCTCAACTCCAGAACTGCCCTTGATACTGGCGATCTTGAGTTCGAGAAAGGTTGGTGGAACTGCGAGTGTAGAAGTGAAATTCGTAGATATTCGCAAGAACACCAGTGGCGAAGGCGGCCAACTGGCTCGATACTGACGCTGAGGTACGAAAGCGTGGGGAGCA…
	M04999:172:000000000-JH88F:1:1101:23356:2873 1:N:0:7/M04999:172:000000000-JH88F:1:1101:23356:2873 2:N:0:7	M04999:172:000000000-JH88F:1:1101:23356:2873 1:N:0:7/M04999:172:000000000-JH88F:1:1101:23356:2873 2:N:0:7	N/A	419	0	419	26.1875	0	104.75	0	0	0	0	0	419	0	0	0	0	0	0	0	0	TGAGGAATATTGGACAATGGGCGAAAGCCTGATCCAGCTAGATCGCGTGGGTGATGAAGACTGTATTGGTTGTAAAGCCCTTTACTTAAATAAAGATTATGACAAAGTTTAAGAAAAAAGTCCCGGCCAATCTCGTGCCAGCAGCCGCGGTAATACGAGAGGGGCAAGCGTTATTCGGAATGATTGGGCGTAAAGAGCACGTAGACTGTTTAGAAAATCCAACATAAAAAAATCAAAGCTTAACTTTGAAACTTATTTTAGATCGTGGATAAAAATGTCTTTTTGTCACTGATTTCTAAACTGGAGTGAGTAAGAGGAGAATGGAATTCCTGGCGTAGAGGTAAAATTTGTTGATATCAGGAGGAACACCAAAAGCGAAGGCAATTCTCTGGTACTCTA…
	g__Xanthobacter, M04999:172:000000000-JH88F:1:1101:28687:8989 1:N:0:7/M04999:172:000000000-JH88F:1:1101:28687:8989 2:N:0:7	M04999:172:000000000-JH88F:1:1101:28687:8989 1:N:0:7/M04999:172:000000000-JH88F:1:1101:28687:8989 2:N:0:7	k__Bacteria, p__Proteobacteria, c__Alphaproteobacteria, o__Rhizobiales, f__Xanthobacteraceae, g__Xanthobacter, s__	20	0	20	1.25	0	5	0	0	0	0	0	20	0	0	0	0	0	0	0	0	TAAGGAATATTGGTCAATGGACGCAAGTCTGAACCAGCCATGCCGCGTGAAGGATTAAGGTCCTCTGGATTGTAAACTTCTTTTATCTGGGACGAAAAAAGGCGATTCTTCGTCACTTGACGGTACCAGATGAATAAGCACCGGCTAACTCCGTGCCAGCAGCCGCGGTAATACGAAGGGGGCAAGCGTTGCTCGGAATCACTGGGCGTAAAGCGCACGTAGGCGGGTCGTTAAGTCAGGGGTGAAATCCTGGAGCTCAACTCCAGAACTGCCTTTGATACTGGCGACCTAGAGTTCGAGAGAGGTTGGTGGAACTCCGAGTGTAGAGGTGAAATTCGTAGATATTCGGAAGAACACCAGTGGCGAAGGCGGCCAACTGGCTCGATACTGACGCTGAGG…
	f__Rhodospirillaceae, M04999:172:000000000-JH88F:1:1101:28577:16146 1:N:0:7/M04999:172:000000000-JH88F:1:1101:28577:16146 2:N:0:7	M04999:172:000000000-JH88F:1:1101:28577:16146 1:N:0:7/M04999:172:000000000-JH88F:1:1101:28577:16146 2:N:0:7	k__Bacteria, p__Proteobacteria, c__Alphaproteobacteria, o__Rhodospirillales, f__Rhodospirillaceae, g__, s__	27	0	27	1.6875	0	6.75	0	0	0	0	0	27	0	0	0	0	0	0	0	0	TGGGGAATTTTGGACAATGGGCGCAAGCCTGATCCAGCAATGCCGCGTGCAGGATGAAGGCCTTCGGGTTGTAAACTGCTTTTGTACGGAACGAAACGGCGAGCTCTAATACAGTTTGCTAATGACGGTACCGTAAGAATAAGCACCGGCTAACTACGTGCCAGCAGCCGCGGTAAGACGAAGGGGGCTAGCGTTGTTCGGAATTACTGGGCGTAAAGCGAGTGTAGGTGGTTGTCATAGTCAGGTGTGAAAGCCTTGAGCTCAACTCAAGAAATGCACTTGATACTGGGCGACTAGAGGACCGGAGAGGATAGTGGAATTCCCAGTGTAGTGGTGAAATACGTAGATATTGGGAAGAACACCAGTGGCGAAGGCGGCTATCTGGACGGTTTCTGACAC…
	M04999:172:000000000-JH88F:1:1104:17360:15745 1:N:0:7/M04999:172:000000000-JH88F:1:1104:17360:15745 2:N:0:7	M04999:172:000000000-JH88F:1:1104:17360:15745 1:N:0:7/M04999:172:000000000-JH88F:1:1104:17360:15745 2:N:0:7	N/A	12	0	12	0.75	0	3	0	0	0	0	0	12	0	0	0	0	0	0	0	0	TAAGGAATATTGGTCAATGGACGCAAGTCTGAACCAGCCATGCCGCGTGAAGGATTAAGGTCCTCTGGATTGTAAACTTCTTTTATCTGGGACGAAAAAAGGCGATTCTTCGTCACTTGACGGTACCAGATGAATAAGCACCGGCTAACTCCGTGCCAGCAGCCGCGGTAATACGGAGGGTGCAAGCGTTATCCGGAATGATTGGGCGTAAAGCGTCTGTAGGTGGCTTAAAAAGTCTCCTGTCAAAGATCAGGGCTTAACCCTGGGCCGGCAGGAGAAACTCTTAGGCTAGAGTTTGGTAGGGGCAGAGGGAATTCCCGGTGGAGCGGTGAAATGCGTAGAGATCGGGAGGAACACCAAAGGCGAAAGCACTTTGCTGGGCCACAACTGACACTGAGA…
	o__Chlorophyta, M04999:172:000000000-JH88F:1:1104:8655:9000 1:N:0:7/M04999:172:000000000-JH88F:1:1104:8655:9000 2:N:0:7	M04999:172:000000000-JH88F:1:1104:8655:9000 1:N:0:7/M04999:172:000000000-JH88F:1:1104:8655:9000 2:N:0:7	k__Bacteria, p__Cyanobacteria, c__Chloroplast, o__Chlorophyta, f__, g__, s__	2	0	2	0.125	0	0.5	0	0	0	0	0	2	0	0	0	0	0	0	0	0	TGAGGAATTTTCCGCAATGGGCGAAAGCCTGACGGAGCAATGCCGCGTGAAGGATGAAGGCCTATGGGTTGTAAACTTCTTTTCTCAGAGAAGAATTTTGACGGTATCTGAGGAATAAGCATCGGCTAACTCTGTGCCAGCAGCCGCGGTAATACAGAGGATGCAAGCGTTATCCGGAATGATTGGGCGTAAAGCGTCTGTAGGTGGCTTAAAAAGTCTCCTGTCAAAGATCAGGGCTTAACCCTGGGCCGGCAGGAGAAACTCTTAGGCTAGAGTTTGGTAGGGGCAGAGGGAATTCCCGGTGGAGCGGTGAAATGCGTAGAGAACGGAAGGGAAAGCAAAGGCGAAAGCACTGTGCTGGGCCACAACTGAAACTGAGAGACGAAAGCGAGGGGAGCA…
	f__Comamonadaceae, M04999:172:000000000-JH88F:1:1112:24687:8006 1:N:0:7/M04999:172:000000000-JH88F:1:1112:24687:8006 2:N:0:7	M04999:172:000000000-JH88F:1:1112:24687:8006 1:N:0:7/M04999:172:000000000-JH88F:1:1112:24687:8006 2:N:0:7	k__Bacteria, p__Proteobacteria, c__Betaproteobacteria, o__Burkholderiales, f__Comamonadaceae, g__, s__	2	0	2	0.125	0	0.5	0	0	0	0	0	2	0	0	0	0	0	0	0	0	TGGGGAATTTTGGACAATGGGCGCAAGCCTGATCCAGCAATGCCGCGTGCAGGATGAAGGTCTTCGGGTTGTAAACTGCTTTTGTACGGAACGAAACGGCGAGCTCTAATACAGTTTGCTAATGACGGTACCGTAAGAATAAGCACCGGCTAACTACGTGCCAGCAGCCGCGGTAATACGTAGGGTGCAAGCGTTAATCGGAATTACTGGGCGTAAAGCGTGCGCAGGCGGTTATGTAAGACAGATGTGAAATCCCCGGGCTTAACCTGGGAACTGCATTTGTGACTGCATAGCTAGAGTACGGTAGAGGGGGNTGGAATACCGCGTGTAGCACAGAAATGCGTAGCTATGCGGAGGTACACTGATGGGGAAGGCAATACACTAGAAATGTACTGAAGC…
	g__Xanthobacter, M04999:172:000000000-JH88F:1:1113:28822:10950 1:N:0:7/M04999:172:000000000-JH88F:1:1113:28822:10950 2:N:0:7	M04999:172:000000000-JH88F:1:1113:28822:10950 1:N:0:7/M04999:172:000000000-JH88F:1:1113:28822:10950 2:N:0:7	k__Bacteria, p__Proteobacteria, c__Alphaproteobacteria, o__Rhizobiales, f__Xanthobacteraceae, g__Xanthobacter, s__	2	0	2	0.125	0	0.5	0	0	0	0	0	2	0	0	0	0	0	0	0	0	TGGGGAATATTGGACAATGGGCGCAAGCCTGATCCAGCCATGCCGCGTGTGTGATGAAGGCCTTAGGGTTGTAAAGCACTTTCGCCGGTGAAGATAATGACGGTAACCGGCGAAGAAGCCCCGGCTAACTTCGTGCCAGCAGCCGCGGTAATACGAAGGGGGCAAGCGTTGCTCGGAATCACTGGGCGTAAAGCGCACGTAGGCGGGTCGTTAAGTCAGGGGTGAAATCCTGGAGCTCAACTCCAGAACTGCCTTTGATACTGGCGACCTAGAGTTCGAGAGAGGTTGTTGGAACTCCGAGAGTAGAGATGAAATTCGTAGATATTCTGAAGAACACCAGTTGCGAAGACGGCCAACTGGCTCGATACTGACTCTGAGGTGCGAAGGCGTGGGGAGCAA…
	g__Xanthobacter, M04999:172:000000000-JH88F:1:2108:21953:6513 1:N:0:7/M04999:172:000000000-JH88F:1:2108:21953:6513 2:N:0:7	M04999:172:000000000-JH88F:1:2108:21953:6513 1:N:0:7/M04999:172:000000000-JH88F:1:2108:21953:6513 2:N:0:7	k__Bacteria, p__Proteobacteria, c__Alphaproteobacteria, o__Rhizobiales, f__Xanthobacteraceae, g__Xanthobacter, s__	2	0	2	0.125	0	0.5	0	0	0	0	0	2	0	0	0	0	0	0	0	0	TGGGGAATATTGGCCAATGGGCGCAAGCCTGATCCAGCCATGCCGCGTGTGTGATGAAGGCCTTAGGGTTGTAAAGCACTTTCGCCGGTGAAGATAATGACGGTAACCGGAGAAGAAGCCCCGGCTAACTTCGTGCCAGCAGCCGCGGTAATACGAAGGGGGCAAGCGTTGCTCGGAATCACAGGGCGTAAAGCGCACGTAGGCGGGTCGTTAAGTCAGGGGTGAAATCCTGGAGCTCAACTCCAGAACTGCCTTTGATACTGGCGACCTAGAGTTCGAGAGCGGTTNGTGGAACTCCGCGTGTAGAGGTGGAATTCGTGGATATTCGGAAGAACACCAGTGGCGAAGGCGGCAAAATGGCTCGATAATGACGCTGAGGTGCGAAAGCGTGGGGAGCGG…
	g__Xanthobacter, M04999:172:000000000-JH88F:1:2110:20241:15883 1:N:0:7/M04999:172:000000000-JH88F:1:2110:20241:15883 2:N:0:7	M04999:172:000000000-JH88F:1:2110:20241:15883 1:N:0:7/M04999:172:000000000-JH88F:1:2110:20241:15883 2:N:0:7	k__Bacteria, p__Proteobacteria, c__Alphaproteobacteria, o__Rhizobiales, f__Xanthobacteraceae, g__Xanthobacter, s__	2	0	2	0.125	0	0.5	0	0	0	0	0	2	0	0	0	0	0	0	0	0	TGGGGAATATTGGACAATGGGCGCAAGCCTGATCCAGCCATGCCGCGTGTGTGATGAAGGCCTTAGGGTTGTAAAGCACTTTCGCCGGTGAAGATAATGACGGTAACCGGAGAAGAAGCCCCGGCTAACTTCGTGCCAGCAGCCGCGGTAATACGAAGGGGGCAAGCGTTGCTCGGAATCACTGGGCGTAAAGCGCACGTAGGCGGGTCGTTAAGTCAGGGGTGAAATCCTGGAGCTCAACTCCAGAACTGCCTTTGATACTGGCGACCTAGAGTTCGAGAGAGGTTGGTGGAACTCCGGGTGTGGGGGTGAAATTGGTAGATATTCGGAAGAACACCAGTGGCGAGGGGGGCCAACTGGCTGGAAACTGACGCTGGGGTGCGAAAGCGGGGGAAGCAA…
	g__Mycobacterium, 13180	13180	k__Bacteria, p__Actinobacteria, c__Actinobacteria, o__Actinomycetales, f__Mycobacteriaceae, g__Mycobacterium, s__	2	0	2	0.125	0	0.5	0	0	0	0	0	0	2	0	0	0	0	0	0	0	TGGGGAATATTGCACAATGGGCGCAAGCCTGATGCAGCGACGCCGCGTGAGGGATGACGGCCTTCGGGTTGTAAACCTCTTTCGGTAGGGACGAAGCGCAAGTGACGGTACCTACAGAAGAAGGACCGGCCAACTACGTGCCAGCAGCCGCGGTAATACGTAGGGTCCGAGCGTTGTCCGGAATTACTGGGCGTAAAGAGCTCGTAGGTGGTTTGTCGCGTTGTCCGTGAAAACTCACAGCTCAACTGTGGGCGTGCGGGCGATACGGGCAGACTGGAGTACTGCAGGGGAGACTGGAATTCCTGGTGTAGCGGTGGAATGCGCAGATATCAGGAGGAACACCGGTGGCGAAGGCGGGTCTCTGGGCAGTAACTGACGCTGAGGAGCGAAAGCGTGGGG…
	g__Corynebacterium, 939157	939157	k__Bacteria, p__Actinobacteria, c__Actinobacteria, o__Actinomycetales, f__Corynebacteriaceae, g__Corynebacterium, s__	3	0	3	0.1875	0	0.75	0	0	0	0	0	0	3	0	0	0	0	0	0	0	TGGGGAATATTGCACAATGGGCGCAAGCCTGATGCAGCGACGCCGCGTGGGGGATGACGGCCTTCGGGTTGTAAACTCCTTTCGCAACCGACGAAGCTTTTGTGACCGTAGGTTGAGAAGAAGCACCCGCTAACTACGTGCCAGCAGCCGCGGTAATACGTAGGGTGCTAGCGTTGTCCCGAATTACTGGGCGTAAATAGCTCGTAGGTGGTTTGTCGCGTCGTTTGTGGAATACCGCAGCTTAACTGCGGGGTTGCAGGCGATACGGGCATAACTTGAGTGCTGTAGGGGAGACTGGAATTCCTGGTGTAGCGGTGGAATGCGCAGATATCAGGAGGAACACCGATGGCGAAGGCAGGTCTCTGGGCAGTAACTGACGCTGAGGAGCGAAAGCATGGG…
	M04999:172:000000000-JH88F:1:1101:26107:20647 1:N:0:8/M04999:172:000000000-JH88F:1:1101:26107:20647 2:N:0:8	M04999:172:000000000-JH88F:1:1101:26107:20647 1:N:0:8/M04999:172:000000000-JH88F:1:1101:26107:20647 2:N:0:8	N/A	204	0	204	12.75	0	51	0	0	0	0	0	0	204	0	0	0	0	0	0	0	TGAGGAATATTGGACAATGGGCGAAAGCCTGATCCAGCTAGATCGCGTGGGTGATGAAGACTGTATTGGTTGTAAAGCCCTTTACTTAAATAAAGATTATGACAAAGTTTAAGAAAAAAGTCCCGGCCAATCTCGTGCCAGCAGCCGCGGTAATACGAGAGGGGCAAGCGTTATTCGGAATGATTGGGCGTAAAGAGCACGTAGACTGTTTAGAAAATCCAACATAAAAAAATCAAAGCTTAACTTTGAAACTTATTTTAGATCGTGGATAAAAATGTCTTTTTGTCACTGATTTCTAAACTGGAGTGAGTAAGAGGAGAATGGAATTCCTGGCGTAGAGGTAAAATTTGTTGATATCAGGAGGAACACCAAAAGCGAAGGCAATTCTCTGGTACTCTA…
	g__Xanthobacter, M04999:172:000000000-JH88F:1:1110:17299:17663 1:N:0:8/M04999:172:000000000-JH88F:1:1110:17299:17663 2:N:0:8	M04999:172:000000000-JH88F:1:1110:17299:17663 1:N:0:8/M04999:172:000000000-JH88F:1:1110:17299:17663 2:N:0:8	k__Bacteria, p__Proteobacteria, c__Alphaproteobacteria, o__Rhizobiales, f__Xanthobacteraceae, g__Xanthobacter, s__	29	0	29	1.8125	0	7.25	0	0	0	0	0	0	29	0	0	0	0	0	0	0	TAAGGAATATTGGTCAATGGACGCAAGTCTGAACCAGCCATGCCGCGTGAAGGATTAAGGTCCTCTGGATTGTAAACTTCTTTTATCTGGGACGAAAAAAGGCGATTCTTCGTCACTTGACGGTACCAGATGAATAAGCACCGGCTAACTCCGTGCCAGCAGCCGCGGTAATACGAAGGGGGCAAGCGTTGCTCGGAATCACTGGGCGTAAAGCGCACGTAGGCGGGTCGTTAAGTCAGGGGTGAAATCCTGGAGCTCAACTCCAGAACTGCCTTTGATACTGGCGACCTAGAGTTCGAGAGAGGTTGGTGGAACTCCGAGTGTAGAGGTGAAATTCGTAGATATTCGGAAGAACACCAGTGGCGAAGGCGGCCAACTGGCTCGATACTGACGCTGAGG…
	o__Chlorophyta, M04999:172:000000000-JH88F:1:1101:18428:22557 1:N:0:8/M04999:172:000000000-JH88F:1:1101:18428:22557 2:N:0:8	M04999:172:000000000-JH88F:1:1101:18428:22557 1:N:0:8/M04999:172:000000000-JH88F:1:1101:18428:22557 2:N:0:8	k__Bacteria, p__Cyanobacteria, c__Chloroplast, o__Chlorophyta, f__, g__, s__	31	0	31	1.9375	0	7.75	0	0	0	0	0	0	31	0	0	0	0	0	0	0	TAAGGAATATTGGTCAATGGACGCAAGTCTGAACCAGCCATGCCGCGTGAAGGATTAAGGTCCTCTGGATTGTAAACTTCTTTTATCTGGGACGAAAAAAGGCGATTCTTCGTCACTTGACGGTACCAGATGAATAAGCATCGGCTAACTCTGTGCCAGCAGCCGCGGTAAGACAGAGGATGCAAGCGTTATCCGGAATGATTGGGCGTAAAGCGTCTGTAGGTGGCTTAAAAAGTCTCCTGTCAAAGATCAGGGCTTAACCCTGGGCCGGCAGGAGAAACTCTTAGGCTAGAGTTTGGTAGGGGCAGAGGGAATTCCCGGTGGAGCGGTGAAATGCGTAGAGATCGGGAGGAACACCAAAGGCGAAAGCACTTTGCTGGGCCACAACTGACACTGAGA…
	f__Rhodospirillaceae, M04999:172:000000000-JH88F:1:1101:22285:18917 1:N:0:8/M04999:172:000000000-JH88F:1:1101:22285:18917 2:N:0:8	M04999:172:000000000-JH88F:1:1101:22285:18917 1:N:0:8/M04999:172:000000000-JH88F:1:1101:22285:18917 2:N:0:8	k__Bacteria, p__Proteobacteria, c__Alphaproteobacteria, o__Rhodospirillales, f__Rhodospirillaceae, g__, s__	18	0	18	1.125	0	4.5	0	0	0	0	0	0	18	0	0	0	0	0	0	0	TAAGGAATATTGGTCAATGGACGCAAGTCTGAACCAGCCATGCCGCGTGAAGGATTAAGGTCCTCTGGATTGTAAACTTCTTTTATCTGGGACGAAAAAAGGCGATTCTTCGTCACTTGACGGTACCAGATGAATAAGCACCGGCTAACTCCGTGCCAGCAGCCGCGGTAAGACGAAGGGGGCTAGCGTTGTTCGGAATTACTGGGCGTAAAGCGAGTGTAGGTGGTTGTCATAGTCAGGTGTGAAAGCCTTGAGCTCAACTCAAGAAATGCACTTGATACTGGGCGACTAGAGGACCGGAGAGGATAGTGGAATTCCCAGTGTAGTGGTGAAATACGTAGATATTGGGAAGAACACCAGTGGCGAAGGCGGCTATCTGGACGGTTTCTGACACTAAGA…
	f__Comamonadaceae, M04999:172:000000000-JH88F:1:1105:15441:8230 1:N:0:8/M04999:172:000000000-JH88F:1:1105:15441:8230 2:N:0:8	M04999:172:000000000-JH88F:1:1105:15441:8230 1:N:0:8/M04999:172:000000000-JH88F:1:1105:15441:8230 2:N:0:8	k__Bacteria, p__Proteobacteria, c__Betaproteobacteria, o__Burkholderiales, f__Comamonadaceae, g__, s__	2	0	2	0.125	0	0.5	0	0	0	0	0	0	2	0	0	0	0	0	0	0	TGGGGAATTTTGGACAATGGGCGCAAGCCTGATCCAGCAATGCCGCGTGCAGGATGAAGGCCTTCGGGTTGTAAACTGCTTTTGTACGGAACGAAACGGCGAGCTCTAATACAGTTTGCTAATGACGGTACCGTAAGAATAAGCACCGGCTAACTACGTGCCAGCAGCCGCGGTAATACGTAGGGTGCAAGCGTTAATCGGAATTACTGGGCGTAAAGCGTGCGCAGGCGGTTATGTAAGACAGATGTGAAATCCCCGGGCTTAACCTGGGAACTGCATTTGTGACTGCATAGCTAGAGTACGGTAGAGGGGGATGGAATTCCGCGTGTAGCAGTGAAATGCGTAGATATGCGGAGGAACACCGAGGGCGAAGGCAATCCCCTAGACATGTACTGATGT…
	g__Kaistia, M04999:172:000000000-JH88F:1:1109:11216:11160 1:N:0:8/M04999:172:000000000-JH88F:1:1109:11216:11160 2:N:0:8	M04999:172:000000000-JH88F:1:1109:11216:11160 1:N:0:8/M04999:172:000000000-JH88F:1:1109:11216:11160 2:N:0:8	k__Bacteria, p__Proteobacteria, c__Alphaproteobacteria, o__Rhizobiales, f__Rhizobiaceae, g__Kaistia, s__	4	0	4	0.25	0	1	0	0	0	0	0	0	4	0	0	0	0	0	0	0	TAAGGAATATTGGTCAATGGACGCAAGTCTGAACCAGCCATGCCGCGTGAAGGATTAAGGTCCTCTGGATTGTAAACTTCTTTTATCTGGGACGAAAAAAGGCGATTCTTCGTCACTTGACGGTACCAGATGAATAAGCCCCGGCTAACTTCGTGCCAGCAGCCGCGGTAATACGAAGGGGGCAAGCGTTGTTCGGATTTACTGGGCGTAAAGCGTACGTAGGCGGATGATTAAGTCAGGGGTGAAATCCCGGGGCTCAACCTCGGAACTGCCTTTGATACTGGTCGTCTTGAGTCCGGGAGAGGTGAGTGGAACTCCTAGTGTAGAGGTGAAATTCGTAGATATTAGGAAGAACACCAGTGGCGAAGGCGGCTCACTGGCCCGGAACTGACGCTGAGG…
	f__Comamonadaceae, M04999:172:000000000-JH88F:1:1116:3623:6502 1:N:0:8/M04999:172:000000000-JH88F:1:1116:3623:6502 2:N:0:8	M04999:172:000000000-JH88F:1:1116:3623:6502 1:N:0:8/M04999:172:000000000-JH88F:1:1116:3623:6502 2:N:0:8	k__Bacteria, p__Proteobacteria, c__Betaproteobacteria, o__Burkholderiales, f__Comamonadaceae, g__, s__	2	0	2	0.125	0	0.5	0	0	0	0	0	0	2	0	0	0	0	0	0	0	TGGGGAATTTTGGACAATGGGCGCAAGCCTGATCCAGCAATGCCGCGTGCAGGATGAAGGCCTTCGGGTTGTAAACTGCTTTTGTACGGAACGAAACGGCGAGCTCTAATACAGTTTGCTAATGACGGTACCGTAAGAATAAGCACCGGCTAACTACGTGCCAGCAGCCGCGGTAATACGTAGGGTGCAAGCGTTAATCGGAATTACTGGGCGTAAAGCGTGCGCAGGCGGTTATGTAAGACAGATGTGAAATCCCCGGGCTTAACCTGGGAACTGCATTTGTGACTGCATAGCTAGAGTACAGTAGAGGGGGATGGAATTCCGCGAGTAGCAGTGAAATGCGTATATAAGCGGGGGGACACCGATGGCGGAAGGAAGCCAACGGACCAGTACGAAAGC…
	g__Sediminibacterium, M04999:172:000000000-JH88F:1:2107:20949:8702 1:N:0:8/M04999:172:000000000-JH88F:1:2107:20949:8702 2:N:0:8	M04999:172:000000000-JH88F:1:2107:20949:8702 1:N:0:8/M04999:172:000000000-JH88F:1:2107:20949:8702 2:N:0:8	k__Bacteria, p__Bacteroidetes, c__[Saprospirae], o__[Saprospirales], f__Chitinophagaceae, g__Sediminibacterium, s__	2	0	2	0.125	0	0.5	0	0	0	0	0	0	2	0	0	0	0	0	0	0	TAAGGAATATTGGTCAATGGACGCAAGTCTGAACCAGCCATGCCGCGTGAAGGATTAAGGTCCTCTGGATTGTAAACTTCTTTTATCTGGGACGAAAAAAGGCGATTCTTCGTCACTTGACGGTACCAGATGAATAAGCACCGGCTAACTCCGTGCCAGCAGCCGCGGTAATACGGAGGGTGCAAGCGTTATCCGGATTCACTGGGTTTAAAGGGTGCGTAGGCGGGCAGGTAAGTCAGTGGTGAAATCCTGGAGCTTAACTCCAGAACTGCCATTGATACTATCTGTCTTGAATATTGTGGAGGTAAGCGGAATATGTCATGTAGCGGTGAAATGCTTAGATATGACATAGAACACCTATTGAGAAGGCAGCTTACTACGCATATATGGACGGTGACA…
	f__S24-7, 577228	577228	k__Bacteria, p__Bacteroidetes, c__Bacteroidia, o__Bacteroidales, f__S24-7, g__, s__	3	0	3	0.1875	0	0.75	0	0	0	0	0	0	0	0	3	0	0	0	0	0	TGAGGAATATTGGTCAATGGGCGCAGGCCTGAACCAGCCAAGTCGCGTGAGGGAAGACGGTCCTACGGATTGTAAACCTCTTTTGTCGGGGAGTAACGTGCGGGACGCGTCCCGTATTGAGAGTACCCGAAGAAAAAGCATCGGCTAACTCCGTGCCAGCAGCCGCGGTAATACGGAGGATGCGAGCGTTATCCGGATTTATTGGGTTTAAAGGGTGCGCAGGCGGCGCGCCAAGTCAGCGGTCAAAGTTCCGGGCTCAACCCGGTGTCGCCGTTGAAACTGGCGTGCTCGAGTGCGTGCGAGGAAGGCGGAATGCGTTGTGTAGCGGTGAAATGCATAGATATGACGCAGAACTCCGATTGCGAAGGCAGCTTTCCAGCGCGCTACTGACGCTGAGGC…
	o__ASSO-13, 526524	526524	k__Bacteria, p__Proteobacteria, c__Betaproteobacteria, o__ASSO-13, f__, g__, s__	2	0	2	0.125	0	0.5	0	0	0	0	0	0	0	0	2	0	0	0	0	0	TGGGGAATTTTGGACAATGGGCGCAAGCCTGATCCAGCCATGCCGCGTGAGTGAAGAAGGCCTTCGGGTTGTAAAGCTCTTTCGGCCGGGAAGAAATCGTGGTCTCTAACATAGGCCATGGATGACGGTACCGGACTAAGAAGCACCGGCTAACTACGTGCCAGCAGCCGCGGTAATACGTAGGGTGCGAGCGTTAATCGGAATTACTGGGCGTAAAGCGTGCGCAGGCGGTTTTGTAAGACAGATGTGAAATCCCCGGGCTTAACCTGGGAACTGCGTTTGTGACTGCAAGGCTAGAGTACGGCAGAGGGGGGTGGAATTCCTGGTGTAGCAGTGAAATGCGTAGAGATCAGGAGGAACACCGATGGCGAAGGCAGCCCCCTGGGCCTGTACTGACGC…
	g__Mycobacterium, 386554	386554	k__Bacteria, p__Actinobacteria, c__Actinobacteria, o__Actinomycetales, f__Mycobacteriaceae, g__Mycobacterium, s__	3	0	3	0.1875	0	0.75	0	0	0	0	0	0	0	0	3	0	0	0	0	0	TGGGGAATATTGCACAATGGGCGCAAGCCTGATGCAACGACGCCGCGTGAGGGATGACGGCCTTCAGGTTGTAAACCTCTTTCGCCAGGGACGAAGCGCAAGTGACGGTACCTGGAGAAGAAGGACCGGCCAACTACGTGCCAGCAGCCGCGGTAATACGTAGGGTCCGAGCGTTGTCCGGAATTACTGGGCGTAAAGAGCTCGTATGTGGTTTGTCGCGTTGTTCGTGAAAACTCACAACTCAATTGTGGGCGTGCGGGCGATACGGGCAGACTGGAGTACTGCAGGGGAGACTGGAATTCCTGGTGTAGCGGTGGAATGCGCAGATATCAGGAGGAACACCGGTGGCGAAGGCGGGTCTCTGGGCAGTAACTGACGCTGAGGAGCGAAAGCGTGGGG…
	c__Clostridia, 153214	153214	k__Bacteria, p__Firmicutes, c__Clostridia, o__, f__, g__, s__	2	0	2	0.125	0	0.5	0	0	0	0	0	0	0	0	2	0	0	0	0	0	TAGGGAATCTTGCGCAATGGGCGAAAGCCTGACGCAGCGACGCCGCGTGAGGGAAGAAGGCCTTCGGGTCGTAAACCTCTGTCCTTGGGGACGATGATGACGGTACCCAAGGAGGAAGCCCCGGCTAACTACGTGCCAGCAGCCGCGGTAATACGTAGGGGGCGAGCGTTGTCCGGAATCACTGGGCGTAAAGGGTGCGTAGGCGGCTTGGCAAGTCCTGTGTGAAAGGTCGCGGCTCAACCGCGGTGGGTCATGGGAAACTGCCAAGCTCGAGTGCCGGAGAGGATAGCGGAATTCCCGGTGTAGCGGTGAAATGCGTAGAGATCGGGAGGAACACCAGTGGCGAAGGCGGCTATCTGGAAGGTCACTGACGCTGAGGCACGACAGCTGGGGGAGCAA…
	f__Chitinophagaceae, 881422	881422	k__Bacteria, p__Bacteroidetes, c__[Saprospirae], o__[Saprospirales], f__Chitinophagaceae, g__, s__	8	0	5	0.5	0	1.41421	0	0	0	0	0	0	0	0	3	0	0	5	0	0	TAAGGAATATTGGTCAATGGACGCAAGTCTGAACCAGCCATGCCGCGTGAAGGATGAAGGCCCTCTGGGTTGTAAACTTCTTTTATAGGGGACGAAAAAAGGGCATTCTTGCTCACTTGACGGTACCCTAGGAATAAGCACCGGCTAACTCCGTGCCAGCAGCCGCGGTAATACGGAGGGTGCAAGCGTTATCCGGATTTACTGGGTTTAAAGGGTGCGTAGGTGGGTCTGTAAGTCAGTGGTGAAATCTTCGAGCTTAACTCGGAAACTGCCATCGATACTATAGATCTTGAATTATCTGGAGGTAAGCGGAATATGTCATGTAGCGGTGAAATGCTTAGATATGACATAGAACACCCATTGCGAAGGCAGCTTACTACGGATTGATTGACACTGAGG…
	f__Verrucomicrobiaceae, 4470873	4470873	k__Bacteria, p__Verrucomicrobia, c__Verrucomicrobiae, o__Verrucomicrobiales, f__Verrucomicrobiaceae, g__, s__	3	0	3	0.1875	0	0.75	0	0	0	0	0	0	0	0	3	0	0	0	0	0	TCGAGGATCATTCGCAATGGGCGAAAGCCTGACGGTGCGACGCCGCGTGGAGGATGACGGCCTTCGGGTTGTAAACTCCTGTCATCAGAGAGTAAAGCTTTGCGGTGAATAGCCGCGGAGTCTGATAGTATCTGAAGAGGAAGGGACGGCTAACTTCGTGCCAGCAGCCGCGGTAATACGAAGGTCCCAAGCGTTGTTCGGAATTACTGGGCGTAAAGCGTGTGTAGGCGGCAGGGCAAGTCAGATGTGAAATCCCGGGGCTCAACCCCGGAACGGCATCCGATACTGCCTTGCTCGAGTAGTGGAGGGGAGCCTGGAATTCACGGTGTAGCAGTGAAATGCGTAGATATCGTGAGGAACACTCGTGGCGAAGGCGAGGCTCTGGACACTTACTGACGC…
	o__Sphingobacteriales, M04999:172:000000000-JH88F:1:1101:20646:3941 1:N:0:14/M04999:172:000000000-JH88F:1:1101:20646:3941 2:N:0:14	M04999:172:000000000-JH88F:1:1101:20646:3941 1:N:0:14/M04999:172:000000000-JH88F:1:1101:20646:3941 2:N:0:14	k__Bacteria, p__Bacteroidetes, c__Sphingobacteriia, o__Sphingobacteriales, f__, g__, s__	621	0	621	38.8125	0	155.25	0	0	0	0	0	0	0	0	621	0	0	0	0	0	TAAGGAATATTGGACAATGCCCGCAAGGGTGATCCAGCCATGCCGCGTGCAGGAAGAAGGCGCTATGCGTCGTAAACTGCTTTTACACCAGAGAAAACCCTCCTTCGTGAAGGAGGCTGATAGTACGGTGAGAATAAGCATCGGCTAACTTCGTGCCAGCAGCCGCGGTAAGACGAAGGATGCAAGCGTTATCCGGATTCATTGGGTTTAAAGGGAGCGTAGGCGGCCTTATAAGTCAGTGGTGAAATCTCCTCGCTTAACGAGGAAATTGCCATTGATACTGTAGGGCTTGAGTACAGTTGCCGTTGGCGGAATATGACATGTAGTGGTGAAATACATAGAGATGTCATAGAACACCGATTGCGAAGGCAGCTAACGAAGCTGTAACTGACGCTGAGG…
	g__Sphingomonas, M04999:172:000000000-JH88F:1:1101:13322:3686 1:N:0:14/M04999:172:000000000-JH88F:1:1101:13322:3686 2:N:0:14	M04999:172:000000000-JH88F:1:1101:13322:3686 1:N:0:14/M04999:172:000000000-JH88F:1:1101:13322:3686 2:N:0:14	k__Bacteria, p__Proteobacteria, c__Alphaproteobacteria, o__Sphingomonadales, f__Sphingomonadaceae, g__Sphingomonas,	89	0	89	5.5625	0	22.25	0	0	0	0	0	0	0	0	89	0	0	0	0	0	TGGGGAATTTTGGACAATGGGCGCAAGCCTGATCCAGCCATGCCGCGTGCAGGATGAAGGCCTTCGGGTTGTAAACTGCTTTTGTACGGAACGAAACGGTCTTTTCTAATAAAGAAGGCTAATGACGGTACCGTAAGAATAAGCACCGGCTAACTACGTGCCAGCAGCCGCGGTAATACGTAGGGTGCAAGCGTTAATCGGAATTACTGGGCGTAAAGCGCACGTAGGCGGCTTTGTAAGTCAGAGGTGAAAGCCTGGAGCTCAACTCCAGAACTGCCTTTGAGACTGCATCGCTTGAATCCAGGAGAGGTGAGTGGAATTCCGAGTGTAGAGGTGAAATTCGTAGATATTCGGAAGAACACCAGTGGCGAAGGCGGCTCACTGGACTGGTATTGACGC…
	g__Xanthobacter, M04999:172:000000000-JH88F:1:1103:20865:6310 1:N:0:14/M04999:172:000000000-JH88F:1:1103:20865:6310 2:N:0:14	M04999:172:000000000-JH88F:1:1103:20865:6310 1:N:0:14/M04999:172:000000000-JH88F:1:1103:20865:6310 2:N:0:14	k__Bacteria, p__Proteobacteria, c__Alphaproteobacteria, o__Rhizobiales, f__Xanthobacteraceae, g__Xanthobacter, s__	36	0	36	2.25	0	9	0	0	0	0	0	0	0	0	36	0	0	0	0	0	TGGGGAATTTTGGACAATGGGCGCAAGCCTGATCCAGCCATGCCGCGTGCAGGATGAAGGCCTTCGGGTTGTAAACTGCTTTTGTACGGAACGAAACGGTCTTTTCTAATAAAGAAGGCTAATGACGGTACCGTAAGAATAAGCACCGGCTAACTACGTGCCAGCAGCCGCGGTAATACGTAGGGTGCAAGCGTTAATCGGAATTACTGGGCGTAAAGCGCACGTAGGCGGGTCGTTAAGTCAGAGGTGAAAGCCTGGAGCTCAACTCCAGAACTGCCTTTGATACTGGCGACCTAGAGTTCGAGAGAGGTTGGTGGAACTGCGAGTGTAGAGGTGAAATTCGTAGATATTCGCAAGAACACCAGTGGCGAAGGCGGCCAACTGGCTCGATACTGACGC…
	g__Ancylobacter, M04999:172:000000000-JH88F:1:1104:8978:12849 1:N:0:14/M04999:172:000000000-JH88F:1:1104:8978:12849 2:N:0:14	M04999:172:000000000-JH88F:1:1104:8978:12849 1:N:0:14/M04999:172:000000000-JH88F:1:1104:8978:12849 2:N:0:14	k__Bacteria, p__Proteobacteria, c__Alphaproteobacteria, o__Rhizobiales, f__Xanthobacteraceae, g__Ancylobacter, s__	7	0	7	0.4375	0	1.75	0	0	0	0	0	0	0	0	7	0	0	0	0	0	TAAGGAATATTGGTCAATGGACGAAAGTCTGAACCAGCCATGCCGCGTGAAGGATGAAGGCCCTCTGGGTTGTAAACTTCTTTTATAGGGGACGAAAAAAGGGCATTCTTGCTCACTTGACGGTACCCTAGGAATAAGCACCGGCTAACTCCGTGCCAGCAGCCGCGGTAATACGAAGGGGGCTAGCGTTGTTCGGAATCACTGGGCGTAAAGCGCACGTAGGCGGACATTTAAGTCAGGGGTGAAAGCCTGGAGCTCAACTCCAGAACTGCCCTTGATACTGGGTGTCTCGAGTCCGGAAGAGGTAAGTGGAACTGCGAGTGTAGAGGTGAAATTCGTAGATATTCGCAAGAACACCAGTGGCGAAGGCGGCTTACTGGTCCGGTACTGACGCTGAGG…
	M04999:172:000000000-JH88F:1:1108:4281:11475 1:N:0:14/M04999:172:000000000-JH88F:1:1108:4281:11475 2:N:0:14	M04999:172:000000000-JH88F:1:1108:4281:11475 1:N:0:14/M04999:172:000000000-JH88F:1:1108:4281:11475 2:N:0:14	N/A	5	0	5	0.3125	0	1.25	0	0	0	0	0	0	0	0	5	0	0	0	0	0	TGAGGAATATTGGACAATGGGCGAAAGCCTGATCCAGCTAGATCGCGTGGGTGATGAAGACTGTATTGGTTGTAAAGCCCTTTACTTAAATAAAGATTATGACAAAGTTTAAGAAAAAAGTCCCGGCCAATCTCGTGCCAGCAGCCGCGGTAATACGAGAGGGGCAAGCGTTATTCGGAATGATTGGGCGTAAAGAGCACGTAGACTGTTTAGAAAATCCAACATAAAAAAATCAAAGCTTAACTTTGAAACTTATTTTAGATCGTGGATAAAAATGTCTTTTTGTCACTGATTTCTAAACTGGAGTGAGTAAGAGGAGAATGGAATTCCTGGCGTAGAGGTAAAATTTGTTGATATCAGGAGGAACACCAAAAGCGAAGGCAATTCTCTGGTACTCTA…
	c__3BR-5F, M04999:172:000000000-JH88F:1:1118:23924:5964 1:N:0:14/M04999:172:000000000-JH88F:1:1118:23924:5964 2:N:0:14	M04999:172:000000000-JH88F:1:1118:23924:5964 1:N:0:14/M04999:172:000000000-JH88F:1:1118:23924:5964 2:N:0:14	k__Bacteria, p__GN02, c__3BR-5F, o__, f__, g__, s__	4	0	4	0.25	0	1	0	0	0	0	0	0	0	0	4	0	0	0	0	0	TAAAGAATCTTCCACAATGGGCGAAAGCCTGATGGAGCAATACCGCGTGGGGGATGAAGGTCGAAAGATTGTAAACTCCTTTTCTGAGGGAAGAATTATGACGGTACCTCAGGAATAAGCACCGGCTAACTCCGTGCCAGCAGCCGCGGTAATACGGAGGGTGCAAGCGTTACCCGGAATGATTGGGCGTAAAGCGTCCGCAGGCGGTTTTTTAAGTTGGTTGTTAAATCTCGAAGCCCAACTTCGAGGCTGTAACCAAAACTGATTAACTAGAGTCTTTCAGAGGCACGTGGAATTCTGTGTGTAGGGGTAAAATCCGTAGATACACAGAGGAACACCAAAAGCGAAGGCAGCGTGCTGGGAAAGTACTGACGCTCATGGACGAAAGCGTAGGTAGCG…
	s__paradoxus, M04999:172:000000000-JH88F:1:1110:19704:19709 1:N:0:14/M04999:172:000000000-JH88F:1:1110:19704:19709 2:N:0:14	M04999:172:000000000-JH88F:1:1110:19704:19709 1:N:0:14/M04999:172:000000000-JH88F:1:1110:19704:19709 2:N:0:14	k__Bacteria, p__Proteobacteria, c__Betaproteobacteria, o__Burkholderiales, f__Comamonadaceae, g__Variovorax, s__paradoxus	194	0	194	12.125	0	48.5	0	0	0	0	0	0	0	0	194	0	0	0	0	0	TGGGGAATTTTGGACAATGGGCGCAAGCCTGATCCAGCCATGCCGCGTGCAGGATGAAGGCCTTCGGGTTGTAAACTGCTTTTGTACGGAACGAAACGGTCTTTTCTAATAAAGAAGGCTAATGACGGTACCGTAAGAATAAGCACCGGCTAACTACGTGCCAGCAGCCGCGGTAATACGTAGGGTGCAAGCGTTAATCGGAATTACTGGGCGTAAAGCGTGCGCAGGCGGTAATGTAAGACAGTTGTGAAATCCCCGGGCTCAACCTGGGAACTGCATCTGTGACTGCATTGCTGGAGTACGGCAGAGGGGGATGGAATTCCGCGTGTAGCAGTGAAATGAGTAGATATGCGGAGGAACACCGATGGCGAAGGCAATCCCCTGGGCCTGTACTGACGC…
	f__Chitinophagaceae, M04999:172:000000000-JH88F:1:1110:9920:7071 1:N:0:14/M04999:172:000000000-JH88F:1:1110:9920:7071 2:N:0:14	M04999:172:000000000-JH88F:1:1110:9920:7071 1:N:0:14/M04999:172:000000000-JH88F:1:1110:9920:7071 2:N:0:14	k__Bacteria, p__Bacteroidetes, c__[Saprospirae], o__[Saprospirales], f__Chitinophagaceae, g__, s__	2	0	2	0.125	0	0.5	0	0	0	0	0	0	0	0	2	0	0	0	0	0	TAAGGAATATTGGTCAATGGACGAAAGTCTGAACCAGCCATGCCGCGTGAAGGATGAAGGCCCTCTGGGTTGTAAACTTCTTTTATAGGGGCCGAAAAAAGGGCATTCTTGCTCACTTGACGGTACCCTAGGAATAAGCACCGGCTAACTCCGTGCCAGCAGCCGCGGTAATACGGAGGGTGCAAGCGTTATCCGGATTCACTGGGTTTAAAGGGTGCGTAGGTGGGTCTGTAAGTCAGTGGTGAAATCTCCGAGCTTAACTCGGAAACTGCCGTCGATACTATAGATCTTGAATATACTGGAGGTGAGAAAAATATGTCATGTAGCGGTGAAGTGCTTATATATGACATAGAACACGAATAGCGAAGGCAGCTCGCGACGTGAATATTGACACTGAAG…
	s__paradoxus, M04999:172:000000000-JH88F:1:1116:23896:14781 1:N:0:14/M04999:172:000000000-JH88F:1:1116:23896:14781 2:N:0:14	M04999:172:000000000-JH88F:1:1116:23896:14781 1:N:0:14/M04999:172:000000000-JH88F:1:1116:23896:14781 2:N:0:14	k__Bacteria, p__Proteobacteria, c__Betaproteobacteria, o__Burkholderiales, f__Comamonadaceae, g__Variovorax, s__paradoxus	2	0	2	0.125	0	0.5	0	0	0	0	0	0	0	0	2	0	0	0	0	0	TGGGGAATTTTGGACAATGGGCGCAAGCCTGATCCAGCCATGCCGCGTGCAGGATGAAGGCCTTCGGGTTGTAAACTGCTTTTGTACGGAACGAAACGGTCTTTTCTAATAAAGAAGGCTAATGACGGTACCGTAAGAATAAGCACCGGCTAACTACGTGCCAGTAGCCGCGGTAATACGTAGGGTGCAAGCGTTAATCGGAATTACTGGGCGTAAAGCGTGCGCAGGCGGTAATGTAAGACAGTTGTGAAATCCCCGGGCTCAACCTGGGAACTGCATCTGTGACTGCATTGCTGGAGTACGACAGAGAGGAGTGGAATTCCGCGTGTAGCAGTGAAAAGCGTAGATATGCGGAGGAAGACAGATAGAGAAAGCAAGACCCTGGGCCTGCAATGACGC…
	s__paradoxus, M04999:172:000000000-JH88F:1:1119:13487:19567 1:N:0:14/M04999:172:000000000-JH88F:1:1119:13487:19567 2:N:0:14	M04999:172:000000000-JH88F:1:1119:13487:19567 1:N:0:14/M04999:172:000000000-JH88F:1:1119:13487:19567 2:N:0:14	k__Bacteria, p__Proteobacteria, c__Betaproteobacteria, o__Burkholderiales, f__Comamonadaceae, g__Variovorax, s__paradoxus	2	0	2	0.125	0	0.5	0	0	0	0	0	0	0	0	2	0	0	0	0	0	TGGGGAATTTTGGACAATGGGCGCAAGCCTGATCCAGCCATGCCGCGTGCAGGATGAAGGCCTTCGGGTTGTAAACTGCTTTTGTACGGAACGAAACGGTCTTTTCTAATAAAGAAGGCTAATGACGGTACCGTAAGAATAAGCACCGGCTAACTACGTGCCAGCAGCCGCGGTAATACGTAGGGTGCAAGCGTTAATCGGAATTACTGGGCGTAAAGCGTGCGCAGGCGGTAATGTAAGACAGTTGTGAAATCCCCGGGCTCAACCTGGGAACTGCATCTGTGACTGCATTGCTGGAGTACGGCAGAGGGGGATGTAATTCCGCGTGTAGCAGTGAAATACGTAGATATGCGGAAGAACACCGATGGCGAAGGCAATCCCATGGGACTGTAGTGACGC…
	g__Bacteroides, 572010	572010	k__Bacteria, p__Bacteroidetes, c__Bacteroidia, o__Bacteroidales, f__Bacteroidaceae, g__Bacteroides, s__	8	0	8	0.5	0	2	0	0	0	0	0	0	0	0	0	0	0	0	0	0	TGAGGAATATTGGTCAATGGACGCGAGTCTGAACCAGCCAAGTAGCGTGAAGGATGACTGCCCTATGGGTTGTAAACTTCTTTTATAAGGGAATAAAGTGAGGGACGTGTCCCTTTTTGTATGTACCTTATGAATAAGGATCGGCTAACTCCGTGCCAGCAGCCGCGGTAATACGGAGGATCCAAGCGTTATCCGGATTTATTGGGTTTAAAGGGAGCGTAGGTTGACATATAAGTCAGCTGTGAAAGTTTACGGCTCAACCGTGAAATTGCAGTTGATACTGTATGTCTTGAGTGTACAAGAGGTGGGCGGAATTCGTGGTGTAGCGGTGAAATGCTTAGATATCACGAAGAACTCCAATTGCGAAGGCAGCTCACTGGGGTACAACTGACACTGAGG…
	f__Rhodocyclaceae, 562860	562860	k__Bacteria, p__Proteobacteria, c__Betaproteobacteria, o__Rhodocyclales, f__Rhodocyclaceae, g__, s__	3	0	3	0.1875	0	0.75	0	0	0	0	0	0	0	0	0	0	0	0	0	0	TGGGGAATTTTGGACAATGGGCGCAAGCCTGATCCAGCCATGCCGCGTGAGTGAAGAAGGCCTTCGGGTTGTAAAGCTCTTTCGGTGGGGAAGAAATTGCACTCTCTAATACAGGGTGTAGATGACGGTACCCGCATAAGAAGCACCGGCTAACTACGTGCCAGCAGCCGCGGTAATACGTAGGGTGCGAGCGTTAATCGGAATTACTGGGCGTAAAGCGTGCGCAGGCGGTTGTGTAAGTCAGATGTGAAATCCCCGGGCTCAACCTGGGAACGGCATTTGAGACTGCACGGCTAGAGTGTGGCAGAGGGGGGTGGAATTCCACGTGTAGCAGTGAAATGCGTAGAGATGTGGAGGAACACCGATGGCGAAGGCAGCCCCCTGGGCCAATACTGACGC…
	f__Lachnospiraceae, 512546	512546	k__Bacteria, p__Firmicutes, c__Clostridia, o__Clostridiales, f__Lachnospiraceae, g__, s__	9	0	9	0.5625	0	2.25	0	0	0	0	0	0	0	0	0	0	0	0	0	0	TGGGGAATATTGGACAATGGGGGAAACCCTGATCCAGCGACGCCGCGTGAGTGAAGAAGTATTTCGGTATGTAAAGCTCTATCAGCAGGGAAGAAAATGACGGTACCTGACTAAGAAGCTCCGGCTAAATACGTGCCAGCAGCCGCGGTAATACGTATGGAGCAAGCGTTATCCGGATTTACTGGGTGTAAAGGGAGCGTAGACGGTTTAGTAAGTCTGAAGTGAAAGCCCGGGGCTCAACTCCGGGACTGCTTTGGAAACTATTAAACTAGAGTGCAGGAGAGGTAAGTGGAATTCCTAGTGTAGCGGTGAAATGCGTAGATATTAGGAGGAACACCAGTGGCGAAGGCGGCTTACTGGACTGTAACTGACGTTGAGGCTCGAAAGCGTGGGGAGCAA…
	s__copri, 313121	313121	k__Bacteria, p__Bacteroidetes, c__Bacteroidia, o__Bacteroidales, f__Prevotellaceae, g__Prevotella, s__copri	2	0	2	0.125	0	0.5	0	0	0	0	0	0	0	0	0	0	0	0	0	0	TGAGGAATATTGGTCAATGGGCGAGAGCCTGAACCAGCCAAGTAGCGTGCAGGATGACGGCCCTATGGGTTGTAAACTGCTTTTATAAGGGAATAAAGTGAGTCTCGTGAGACTTTTTGCATGTACCTTATGAATAAGGACCGGCTAATTCCGTGCCAGCAGCCGCGGTAATACGGAAGGTCCGGGCGTTATCCGGATTTATTGGGTTTAAAGGGAGCGTAGGCCGGAGATTAAGCGTGTTGTGAAATGTAGACGCTCAACGTCTGCACTGCAGCGCGAACTGGTTTCCTTGAGTACGCACAAAGTGGGCGGAATTCGTGGTGTAGCGGTGAAATGCTTAGATATCACGAAGAACTCCGATTGCGAAGGCAGCTCACTGGAGCGCAACTGACGCTGAAG…
	o__Bacteroidales, 293779	293779	k__Bacteria, p__Bacteroidetes, c__Bacteroidia, o__Bacteroidales, f__, g__, s__	5	0	5	0.3125	0	1.25	0	0	0	0	0	0	0	0	0	0	0	0	0	0	TGAGGAATATTGGTCAATGGTCGAAGGACTGAACCAGCCATGCCGCGTGAAGGTGACGGCCCTATGGGTCTTAAACTTCTTTTGCGAGGGAGCAATAAGGGTCACGTGTGGCCTGATGAGAGTACCTCGCGAATAAGCATCGGCTAACTCCGTGCCAGCAGCCGCGGTAATACGGGGGATGCAAGCGTTATCCGGATTTATTGGGTTTAAAGGGTGCGTAGGCGGTCTGGTAAGTCAGCGGTGAAATTTAGGGGCTCAACCTCTACCGTGCCGTTGATACTGTCAGGCTAGAATGCGGATGCCGTGGGAGGAATGTGTGGTGTAGCGGTGAAATGCATAGATATCACACAGAACACCGATTGCGAAGGCATCTCACGAATCCGCAATTGACGCTGATGC…
	g__Lactobacillus, 157448	157448	k__Bacteria, p__Firmicutes, c__Bacilli, o__Lactobacillales, f__Lactobacillaceae, g__Lactobacillus, s__	4	0	4	0.25	0	1	0	0	0	0	0	0	0	0	0	0	0	0	0	0	TAGGGAATCTTCCACAATGGACGCAAGTCTGATGGAGCAACGCCGCGTGAGTGAAGAAGGTTTTCGGATCGTAAAGCTCTGTTGTTGGTGAAGAAGGATAGAGGCAGTAACTGGTCTTTATTTGACGGTAATCAACCAGAAAGTCACGGCTAACTACGTGCCAGCAGCCGCGGTAATACGTAGGTGGCAAGCGTTGTCCGGATTTATTGGGCGTAAAGCGAGCGCAGGCGGAATGATAAGTCTGATGTGAAAGCCCACGGCTCAACCGTGGAACTGCATCGGAAACTGTCATTCTTGAGTGCAGAAGAGGAGAGTGGAACTCCATGTGTAGCGGTGGAATGCGTAGATATATGGAAGAACACCAGTGGCGAAGGCGGCTCTCTGGTCTGCAACTGACGC…
	g__S1, 777316	777316	k__Bacteria, p__Thermotogae, c__Thermotogae, o__Thermotogales, f__Thermotogaceae, g__S1, s__	3	0	3	0.1875	0	0.75	0	0	0	0	0	0	0	0	0	0	0	0	0	0	TGGGGAATCTTGGACAATGGGCGCAAGCCTGATCCAGCGACGCCGCGTGAAGGAAGAAGTCCTTCGGGATGTAAACTTCTGAACTAGCCGAATAAGAGGCCTGTGGACACACAGGAGAAGAAAGTAGGCTAGGAAAAGTCCCGGCTAACTACGTGCCAGCAGCCGCGGTAAGACGTAGGGGGCAAGCGTTACCCGGAATTACTGGGCGTAAAGGGGGCGTAGGCGGTAAAAGAAGTCATCTGTGAAAACCTATTGCTCAACGATAGGCTAGCGGATGAAACTGAATTACTTGAGGGCACCAGAGGTAGACGGAATTACCCGAGTAGGGGTGAAATCCGCAGATACGGGTAGGAAGGCCGGTGGAGAAGTCGGTCTACTGGGGTGCACCAGACGCTGAGG…
	f__S24-7, 1112389	1112389	k__Bacteria, p__Bacteroidetes, c__Bacteroidia, o__Bacteroidales, f__S24-7, g__, s__	4	0	4	0.25	0	1	0	0	0	0	0	0	0	0	0	0	0	0	0	0	TGAGGAATATTGGTCAATGGGCGAGAGCCTGAACCAGCCAAGTCGCGTGAGGGAAGACGGTCCTATGGATTGTAAACCTCTTTTGTCGGGGAGCAAAAAGACTACGTGTAGTCCCAAGCGAGAGTACCCGAAGAAAAAGCATCGGCTAACTCCGTGCCAGCAGCCGCGGTAATACGGAGGATGCGAGCGTTATCCGGATTTATTGGGTTTAAAGGGTGCGTAGGCTGAATGTCAAGTCAGCGGTAAAAATTCCGGGCTCAACCCGGTCGTGCCGTTGAAACTGGCGTTCTTGAGTGAGCGAGAAGTACGCGGAATGCGTGGTGTAGCGGTGAGATGCATAGATATCACGCAGAACTCCGATTGCGAAAGCAGCGTACCGGCGCTCAACTGACGCTGAAG…
	o__BD7-3, 4355539	4355539	k__Bacteria, p__Proteobacteria, c__Alphaproteobacteria, o__BD7-3, f__, g__, s__	4	0	4	0.25	0	1	0	0	0	0	0	0	0	0	0	0	0	0	0	0	TGAGGAATATTGGACAATGGGCGCAAGCCTGATCCAGCCATGCCGCGTGAGTGATGAAGGCCCTAGGGTTGTAAAGCTCTTTCGACGGGGATGATAATGACCGCACCCGTAGAAGAAGCCACGGCTAAATTCGTGCCAGCAGCCGCGGTAATACGAATGTGGCAAGCGTTGTTCGGAATCACTGGGCGTAAAGAATGCGTAGGCGGCTTGACAAGTCAGGAGTGAAATCCCAAGGCTCAACCTTGGAACTGCTTTTGAAACTGTCTTGCTAGAGTCCCGGAGGGGTTGGCGGAATTCCGAGTGTAGAGGTGAAATTCGCAGATATTCGGAGGAACACCAGTGGCGTAGGCGGCCAACTGGACGGGAACTGACGCTGAGGCATGAAAGTGTGGGGAGCAA…
	f__Rhodocyclaceae, 4361633	4361633	k__Bacteria, p__Proteobacteria, c__Betaproteobacteria, o__Rhodocyclales, f__Rhodocyclaceae, g__, s__	6	0	6	0.375	0	1.5	0	0	0	0	0	0	0	0	0	0	0	0	0	0	TGGGGAATTTTGGACAATGGGCGCAAGCCTGATCCAGCCATTCCGCGTGAGTGAAGAAGGCCTTCGGGTTGTAAAGCTCTTTCGGCAGGAAAGAAACGGTCTGTGCTAATACCACGGGCTAATGACGGTACCTGCAGAAGAAGCACCGGCTAACTACGTGCCAGCAGCCGCGGTAATACGTAGGGTGCGAGCGTTAATCGGAATTACTGGGCGTAAAGCGTGCGCAGGCGGTTGTTTAAGACAGATGTGAAAGCCCCGGGCTCAACCTGGGAATTGCGTTTGTGACTGGACGACTAGAGTGCAACAGAGGGGGGTGGAATTCCACGTGTAGCAGTGAAATGCGTAGAGATGTGGAGGAACACCGATGGCGAAGGCAGCCCCCTGGGTTGACACTGACGC…
	f__Ignavibacteriaceae, 4440065	4440065	k__Bacteria, p__Chlorobi, c__Ignavibacteria, o__Ignavibacteriales, f__Ignavibacteriaceae, g__, s__	6	0	6	0.375	0	1.5	0	0	0	0	0	0	0	0	0	0	0	0	0	0	TGAGGAATATTGGGCAATGCACGAAAGTGTGACCCAGCAACGCCGCGTGGAGGATGAAGGTACTCTGTATCGTAAACTCCTGTGAGAGCAGATGAAAGACTAATTATTAATTAGGATGACCGTATGCTCAGAGGAAGCCCCGGCTAACTACGTGCCAGCAGCCGCGGTAATACGTAGGGGGCAAGCGTTGTCCGGATTCACTGGGTGTAAAGGGCGCGTAGGCGGGATAGCAAGTCAGTGGTGAGATCTTGCAGCTTAACTGCAAAACTGCCGTTGATACTGCTGTTCTTGAGTGTGGAAGAGAGAGGCGGAATTCCAGGTGTAGTAGTGAAATACGTAGATATCTGGAAGAACACCAATTGCGAAGGCTGCTTCTTGGTCCATAACTGACGCTGAGGC…
	o__Chlorophyta, M04999:172:000000000-JH88F:1:1113:14628:23841 1:N:0:10/M04999:172:000000000-JH88F:1:1113:14628:23841 2:N:0:10	M04999:172:000000000-JH88F:1:1113:14628:23841 1:N:0:10/M04999:172:000000000-JH88F:1:1113:14628:23841 2:N:0:10	k__Bacteria, p__Cyanobacteria, c__Chloroplast, o__Chlorophyta, f__, g__, s__	4110	0	4110	256.875	0	1027.5	0	0	0	0	0	0	0	0	0	0	0	0	0	0	TGAGGAATTTTCCGCAATGGGCGAAAGCCTGACGGAGCAATGCCGCGTGAAGGATGAAGGCCTATGGGTTGTAAACTTCTTTTCTCAGAGAAGAATTTTGACGGTATCTGAGGAATAAGCATCGGCTAACTCTGTGCCAGCAGCCGCGGTAAGACAGAGGATGCAAGCGTTATCCGGAATGATTGGGCGTAAAGCGTCTGTAGGTGGCTTAAAAAGTCTCCTGTCAAAGATCAGGGCTTAACCCTGGGCCGGCAGGAGAAACTCTTAGGCTAGAGTTTGGTAGGGGCAGAGGGAATTCCCGGTGGAGCGGTGAAATGCGTAGAGATCGGGAGGAACACCAAAGGCGAAAGCACTTTGCTGGGCCACAACTGACACTGAGAGACGAAAGCGAGGGGAGCA…
	M04999:172:000000000-JH88F:1:1102:10101:18020 1:N:0:10/M04999:172:000000000-JH88F:1:1102:10101:18020 2:N:0:10	M04999:172:000000000-JH88F:1:1102:10101:18020 1:N:0:10/M04999:172:000000000-JH88F:1:1102:10101:18020 2:N:0:10	N/A	68	0	68	4.25	0	17	0	0	0	0	0	0	0	0	0	0	0	0	0	0	TGAGGAATATTGGACAATGGGCGAAAGCCTGATCCAGCTAGATCGCGTGGGTGATGAAGACTGTATTGGTTGTAAAGCCCTTTACTTAAATAAAGATTATGACAAAGTTTAAGAAAAAAGTCCCGGCCAATCTCGTGCCAGCAGCCGCGGTAATACGAGAGGGGCAAGCGTTATTCGGAATGATTGGGCGTAAAGAGCACGTAGACTGTTTAGAAAATCCAACATAAAAAAATCAAAGCTTAACTTTGAAACTTATTTTAGATCGTGGATAAAAATGTCTTTTTGTCACTGATTTCTAAACTGGAGTGAGTAAGAGGAGAATGGAATTCCTGGCGTAGAGGTAAAATTTGTTGATATCAGGAGGAACACCAAAAGCGAAGGCAATTCTCTGGTACTCTA…
	g__Kaistia, M04999:172:000000000-JH88F:1:1101:6116:19081 1:N:0:10/M04999:172:000000000-JH88F:1:1101:6116:19081 2:N:0:10	M04999:172:000000000-JH88F:1:1101:6116:19081 1:N:0:10/M04999:172:000000000-JH88F:1:1101:6116:19081 2:N:0:10	k__Bacteria, p__Proteobacteria, c__Alphaproteobacteria, o__Rhizobiales, f__Rhizobiaceae, g__Kaistia, s__	88	0	88	5.5	0	22	0	0	0	0	0	0	0	0	0	0	0	0	0	0	TGGGGAATTTTGGACAATGGGCGCAAGCCTGATCCAGCCATGCCGCGTGCAGGATGAAGGCCTTCGGGTTGTAAACTGCTTTTGTACGGAACGAAACGGTCTTTTCTAATAAAGAAGGCTAATGACGGTACCGTAAGAATAAGCACCGGCTAACTACGTGCCAGCAGCCGCGGTAATACGTAGGGTGCAAGCGTTAATCGGAATTACTGGGCGTAAAGCGTACGTAGGCGGATGATTAAGTCAGGGGTGAAATCCCGGGGCTCAACCTCGGAACTGCCTTTGATACTGGTCGTCTTGAGTCCGGGAGAGGTGAGTGGAACTCCTAGTGTAGAGGTGAAATTCGTAGATATTAGGAAGAACACCAGTGGCGAAGGCGGCTCACTGGCCCGGAACTGACGC…
	M04999:172:000000000-JH88F:1:1105:25454:19955 1:N:0:10/M04999:172:000000000-JH88F:1:1105:25454:19955 2:N:0:10	M04999:172:000000000-JH88F:1:1105:25454:19955 1:N:0:10/M04999:172:000000000-JH88F:1:1105:25454:19955 2:N:0:10	N/A	6	0	6	0.375	0	1.5	0	0	0	0	0	0	0	0	0	0	0	0	0	0	CCAGAGAACATCTAGGAAGAATGTGCGTAAAAAGTGCAAAGATTATGATAGATGCAGGCACAGGCGGGTTTAATGGTTAGGCTAATGTTATTAAGAGATTTTTTTCTTAGTGCAATAACTGTAATCCTGCTCCATAAGCAAAATCATTTGCTATATGTACAATTAGAGCAAGTCCTTCTGAACCAATTCATTGCATAACATTCGGAATGGCTTTGTATGACTTATTCTTCGGACCATTAGATGAATCTAACTATTTGGCAAACTTACTAAATTTATAATAAATATGGGCACAAAGATCGAAA
	g__Sterolibacterium, M04999:172:000000000-JH88F:1:1109:19215:20158 1:N:0:10/M04999:172:000000000-JH88F:1:1109:19215:20158 2:N:0:10	M04999:172:000000000-JH88F:1:1109:19215:20158 1:N:0:10/M04999:172:000000000-JH88F:1:1109:19215:20158 2:N:0:10	k__Bacteria, p__Proteobacteria, c__Betaproteobacteria, o__Rhodocyclales, f__Rhodocyclaceae, g__Sterolibacterium, s__	4	0	4	0.25	0	1	0	0	0	0	0	0	0	0	0	0	0	0	0	0	TGGGGAATTTTGGACAATGGGCGAAAGCCTGATCCAGCCATTCCGCGTGAGTGAAGAAGGCCTTCGGGTTGTAAAGCTCTTTCGGCAGGAACGAAACGGCAGTCTCTAATACAGGCTGCTAATGACGGTACCTGAAGAAGAAGCACCGGCTAACTACGTGCCAGCAGCCGCGGTAATACGTAGGGTGCGAGCGTTAATCGGAATTACTGGGCGTAAAGCGTGCGCAGGTGGTTGTTTAAGACAGATGTGAAATCCCCGGGCTTAACCTGGGAACTGCGTTTGTGACTGGACAGCTAGAGTGCGGCAGAGGGGGGTGGAATTCCACGTGTAGCAGTGAAATGCGTAGAGATGTGGAGGAACACCGATGGCGAAGGCAGCCCCCTGGGCCAGCACTGACGC…
	o__Chlorophyta, M04999:172:000000000-JH88F:1:1114:23953:19666 1:N:0:10/M04999:172:000000000-JH88F:1:1114:23953:19666 2:N:0:10	M04999:172:000000000-JH88F:1:1114:23953:19666 1:N:0:10/M04999:172:000000000-JH88F:1:1114:23953:19666 2:N:0:10	k__Bacteria, p__Cyanobacteria, c__Chloroplast, o__Chlorophyta, f__, g__, s__	17	0	17	1.0625	0	4.25	0	0	0	0	0	0	0	0	0	0	0	0	0	0	TGGGGAATTTTGGACAATGGGCGCAAGCCTGATCCAGCCATGCCGCGTGCAGGATGAAGGCCTTCGGGTTGTAAACTGCTTTTGTACGGAACGAAACGGTCTTTTCTAATAAAGAAGGCTAATGACGGTACCGTAAGAATAAGCATCGGCTAACTCTGTGCCAGCAGCCGCGGTAAGACAGAGGATGCAAGCGTTATCCGGAATGATTGGGCGTAAAGCGTCTGTAGGTGGCTTAAAAAGTCTCCTGTCAAAGATCAGGGCTTAACCCTGGGCCGGCAGGAGAAACTCTTAGGCTAGAGTTTGGTAGGGGCAGAGGGAATTCCCGGTGGAGCGGTGAAATGCGTAGAGATCGGGAGGAACACCAAAGGCGAAAGCACTTTGCTGGGCCACAACTGACAC…
	f__Lachnospiraceae, M04999:172:000000000-JH88F:1:1116:14181:3484 1:N:0:10/M04999:172:000000000-JH88F:1:1116:14181:3484 2:N:0:10	M04999:172:000000000-JH88F:1:1116:14181:3484 1:N:0:10/M04999:172:000000000-JH88F:1:1116:14181:3484 2:N:0:10	k__Bacteria, p__Firmicutes, c__Clostridia, o__Clostridiales, f__Lachnospiraceae, g__, s__	3	0	3	0.1875	0	0.75	0	0	0	0	0	0	0	0	0	0	0	0	0	0	TGGGGAATATTGCACAATGGGCGAAAGCCTGATGCAGCGACGCCGCGTGAGCGAAGAAGTATTTCGGTATGTAAAGCTCTATCAGCAGGGAAGAAAATGACGGTACCTGACTAAGAAGCCCCGGCTAACTACGTGCCAGCAGCCGCGGTAATACGTAGGGGGCAAGCGTTATCCGGATTTACTGGGTGTAAAGGGAGCGTAGACGGTACAACAAGTCTGATGTGAAAGGCATGGGCTCAACCTGTGGACTGCATTGGAAACTGTTGAACTTGAGTGCCGGAGAGGTAAGCGGAATTCCTAGTGTAGCGGTGAAATGCGTAGATATTAGGAGGAACACCAGTGGCGAAGGCGGCTTACTGGACGGTAACTGACGTTGAGGCTCGAAAGCGTGGGGAGCAA…
	o__Bacteroidales, M04999:172:000000000-JH88F:1:1103:22045:7845 1:N:0:10/M04999:172:000000000-JH88F:1:1103:22045:7845 2:N:0:10	M04999:172:000000000-JH88F:1:1103:22045:7845 1:N:0:10/M04999:172:000000000-JH88F:1:1103:22045:7845 2:N:0:10	k__Bacteria, p__Bacteroidetes, c__Bacteroidia, o__Bacteroidales, f__, g__, s__	2	0	2	0.125	0	0.5	0	0	0	0	0	0	0	0	0	0	0	0	0	0	TGAGGAATATTGGTCAGTGGTCTGACGACTGAACCAGCCATGCCGCGTGAAGGTGACGGCCCTATGGGTCTTAAACTTCTTTTGCAAGGGAGCAATAAGGCGTACGTGTACGTCGATGAGAGTACCTTGCGAATAAGCATCGGCTAACTCCGTGCCAGCAGCCGCGGTAATACGGGGGATGCAAGCGTTATCCGGATTTATTGGGTTTAAAGGGTGCGTAGGCGGTCTGGTAAGTCAGCGGTGAAATTTAGGGGCTCAACCTCTACCGTGCCGTTGATACTGTCAGGCTAGAATGCGGATGCCGTGGGAGGAATGTGTGGTGTAGCGGTGAAATGCATAGATATCACACAGAACACCGATTGCGAAGGCATCTCACGAATCCGCGATTGACGCCGATGC…
	g__Kaistia, M04999:172:000000000-JH88F:1:1115:23143:2823 1:N:0:10/M04999:172:000000000-JH88F:1:1115:23143:2823 2:N:0:10	M04999:172:000000000-JH88F:1:1115:23143:2823 1:N:0:10/M04999:172:000000000-JH88F:1:1115:23143:2823 2:N:0:10	k__Bacteria, p__Proteobacteria, c__Alphaproteobacteria, o__Rhizobiales, f__Rhizobiaceae, g__Kaistia, s__	2	0	2	0.125	0	0.5	0	0	0	0	0	0	0	0	0	0	0	0	0	0	TGGGGAATATTGGACAATGGGCGCAAGCCTGATCCAGCCATGCCGCGTGTGTGATGAAGGCCTTAGGGTTGTAAAGCACTTTCGCCGATGAAGATAATGACTGTAGTCGGAGAAGAAGCCCCGGCTAACTTCGTGCCAGCAGCCGCGGTAATACGAAGGGGGCAAGCGTTGTTCGGATTTACTGGGCGTAAAGCGTACGTAGGCGGATGATTAAGTCAGGGGTGAAATCCCGGGGCTCAACCTCGGAACTGCCTTTGATACTGGTCGTCTTGAGTCCGGGAGAGGTGAGTGTAACTCCTAGTGTAGAGGTGAAATTCGTCGATATTAGGAACAACACCAGTGCCGAACGCGGCTCCCTTCCCCTGTACTGCAGCTGAGGTAAGAAAGAGTGGGGAGCAT…
	f__Planococcaceae, 934488	934488	k__Bacteria, p__Firmicutes, c__Bacilli, o__Bacillales, f__Planococcaceae, g__, s__	2	0	2	0.125	0	0.5	0	0	0	0	0	0	0	2	0	0	0	0	0	0	TAGGGAATCTTCCGCAATGGGCGAAAGCCTGACGGAGCAACGCCGCGTGAGTGATGAAGGTCTTCGGATCGTAAAACTCTGTTATTAGGGAAGAACAAATGTGTAAGTAACTATGCACGTCTTGACGGTACCTAATCAGAAAGCCACGGCTAACTACGTGCCAGCAGCCGCGGTAATACGTAGGTGGCAAGCGTTATCCGGAATTATTGGGCGTAAAGCGCGCGTAGGCGGTTTTTTAAGTCTGATGTGAAAGCCCACGGCTCAACCGTGGAGGGTCATTGGAAACTGGAAAACTTGAGTGCAGAAGAGGAAAGTGGAATTCCATGTGTAGCGGTGAAATGCGCAGAGATATGGAGGAACACCAGTGGCGAAGGCGACTTTCTGGTCTGTAACTGACGC…
	g__Enhydrobacter, 574102	574102	k__Bacteria, p__Proteobacteria, c__Gammaproteobacteria, o__Pseudomonadales, f__Moraxellaceae, g__Enhydrobacter, s__	2	0	2	0.125	0	0.5	0	0	0	0	0	0	0	2	0	0	0	0	0	0	TGGGGAATATTGGACAATGGGGGCAACCCTGATCCAGCCATGCCGCGTGTGTGAAGAAGGCCTTTTGGTTGTAAAGCACTTTAAGCAGGGAGGAGAGGCTAATGGTTAATACCCATTAGATTAGACGTTACCTGCAGAATAAGCACCGGCTAACTCTGTGCCAGCAGCCGCGGTAATACAGAGGGTGCGAGCGTTAATCGGAATTACTGGGCGTAAAGCGAGTGTAGGTGGCTCATTAAGTCACATGTGAAATCCCCGGGCTTAACCTGGGAACTGCATGTGATACTGGTGGTGCTAGAATATGTGAGAGGGAAGTAGAATTCCAGGTGTAGCGGTGAAATGCGTAGAGATCTGGAGGAATACCGATGGCGAAGGCAGCTTCCTGGCATAATATTGACA…
	s__odoratimimus, 248219	248219	k__Bacteria, p__Bacteroidetes, c__Flavobacteriia, o__Flavobacteriales, f__Flavobacteriaceae, g__Myroides, s__odoratimimus	2	0	2	0.125	0	0.5	0	0	0	0	0	0	0	2	0	0	0	0	0	0	TGAGGAATATTGGTCAATGGAGGCAACTCTGAACCAGCCATGCCGCGTGCAGGATGACGGTCCTATGGATTGTAAACTGCTTTTGTACAGGAAGAAACCTCCCTACGAGTAGGGACTTGACGGTACTGTAAGAATAAGGATCGGCTAACTCCGTGCCAGCAGCCGCGGTAATACGGAGGATCCGAGCGTTATCCGGAATTATTGGGTTTAAAGGGTTCGTAGGCGGCTTTGTAAGTCAGTGGTGAAATTTCCTAGCTTAACTAGGACACTGCCATTGATACTGCAGAGCTTGAATAATATGGAAGTAACTAGAATATGTAGTGTAGCGGTGAAATGCTTAGATATTACATGGAATACCAATTGCGAAGGCAGGTTACTACGTATTTATTGACGCTGATG…
	g__Dyadobacter, 916183	916183	k__Bacteria, p__Bacteroidetes, c__Cytophagia, o__Cytophagales, f__Cytophagaceae, g__Dyadobacter, s__	2	0	2	0.125	0	0.5	0	0	0	0	0	0	0	2	0	0	0	0	0	0	TAGGGAATATTGGGCAATGGATGCAAGTCTGACCCAGCCATGCCGCGTGCCGGATGAAGGCCCTCAGGGTTGTAAACGGCTTTTATTCGGGAAGAAGAGCAGGGATGCGTCCTTGTGTGACGGTACCGAATGAATAAGCACCGGCTAACTCCGTGCCAGCAGCCGCGGTAATACGGAGGGTGCGAGCGTTGTCCGGATTTATTGGGTTTAAAGGGTGCGTAGGTGGCTTGTTAAGTCAGTGGTGAAATACAGCCGCTCAACGGTTGAGGTGCCATTGATACTGATAAGCTTGAAAGAATTGGAGGCTGCCGGAATGGATGGTGTAGCGGTGAAATGCATAGATATCATCCAGGACACCGATTGCGAAGGCAGGTGGCTACGATTTATTTGACACTGAGG…
	M04999:179:000000000-JGTWN:1:1102:7505:2092 1:N:0:284/M04999:179:000000000-JGTWN:1:1102:7505:2092 2:N:0:284	M04999:179:000000000-JGTWN:1:1102:7505:2092 1:N:0:284/M04999:179:000000000-JGTWN:1:1102:7505:2092 2:N:0:284	N/A	1789	0	1789	111.812	0	447.25	0	0	0	0	0	0	0	1789	0	0	0	0	0	0	TGAGGAATATTGGACAATGGGCGAAAGCCTGATCCAGCTAGATCGCGTGGGTGATGAAGACTGTATTGGTTGTAAAGCCCTTTACTTAAATAAAGATTATGACAAAGTTTAAGAAAAAAGTCCCGGCCAATCTCGTGCCAGCAGCCGCGGTAATACGAGAGGGGCAAGCGTTATTCGGAATGATTGGGCGTAAAGAGCACGTAGACTGTTTAGAAAATCCAACATAAAAAAATCAAAGCTTAACTTTGAAACTTATTTTAGATCGTGGATAAAAATGTCTTTTTGTCACTGATTTCTAAACTGGAGTGAGTAAGAGGAGAATGGAATTCCTGGCGTAGAGGTAAAATTTGTTGATATCAGGAGGAACACCAAAAGCGAAGGCAATTCTCTGGTACTCTA…
	o__Sphingobacteriales, M04999:179:000000000-JGTWN:1:1102:19912:2314 1:N:0:284/M04999:179:000000000-JGTWN:1:1102:19912:2314 2:N:0:284	M04999:179:000000000-JGTWN:1:1102:19912:2314 1:N:0:284/M04999:179:000000000-JGTWN:1:1102:19912:2314 2:N:0:284	k__Bacteria, p__Bacteroidetes, c__Sphingobacteriia, o__Sphingobacteriales, f__, g__, s__	96	0	96	6	0	24	0	0	0	0	0	0	0	96	0	0	0	0	0	0	TAAGGAATATTGGACAATGCCCGCAAGGGTGATCCAGCCATGCCGCGTGCAGGAAGAAGGCGCTATGCGTCGTAAACTGCTTTTACACCAGAGAAAACCCTCCTTCGTGAAGGAGGCTGATAGTACGGTGAGAATAAGCATCGGCTAACTTCGTGCCAGCAGCCGCGGTAAGACGAAGGATGCAAGCGTTATCCGGATTCATTGGGTTTAAAGGGAGCGTAGGCGGCCTTATAAGTCAGTGGTGAAATCTCCTCGCTTAACGAGTAAATTGCCATTGATACTGTAGGGCTTGAGTACAGTTGCCGTTGGCGGAATATGACATGTAGTGGTGAAATACATAGAGATGTCATAGAACACCGATTGCGAAGGCAGCTAACGAAGCTGTAACTGACGCTGAGG…
	s__paradoxus, M04999:179:000000000-JGTWN:1:1102:22074:11827 1:N:0:284/M04999:179:000000000-JGTWN:1:1102:22074:11827 2:N:0:284	M04999:179:000000000-JGTWN:1:1102:22074:11827 1:N:0:284/M04999:179:000000000-JGTWN:1:1102:22074:11827 2:N:0:284	k__Bacteria, p__Proteobacteria, c__Betaproteobacteria, o__Burkholderiales, f__Comamonadaceae, g__Variovorax, s__paradoxus	27	0	27	1.6875	0	6.75	0	0	0	0	0	0	0	27	0	0	0	0	0	0	TGGGGAATTTTGGACAATGGGCGCAAGCCTGATCCAGCCATGCCGCGTGCAGGATGAAGGCCTTCGGGTTGTAAACTGCTTTTGTACGGAACGAAACGGTCTTTTCTAATAAAGAAGGCTAATGACGGTACCGTAAGAATAAGCACCGGCTAACTACGTGCCAGCAGCCGCGGTAATACGTAGGGTGCAAGCGTTAATCGGAATTACTGGGCGTAAAGCGTGCGCAGGCGGTAATGTAAGACAGTTGTGAAATCCCCGGGCTCAACCTGGGAACTGCATCTGTGACTGCATTGCTGGAGTACGGCAGAGGGGGATGGAATTCCGCGTGTAGCAGTGAAATGCGTAGAGATCGGGAGGAACACCAAAGGCGAAAGCACTTTGCTGGGCCACAACTGACAC…
	o__Chlorophyta, M04999:179:000000000-JGTWN:1:1103:17795:8207 1:N:0:284/M04999:179:000000000-JGTWN:1:1103:17795:8207 2:N:0:284	M04999:179:000000000-JGTWN:1:1103:17795:8207 1:N:0:284/M04999:179:000000000-JGTWN:1:1103:17795:8207 2:N:0:284	k__Bacteria, p__Cyanobacteria, c__Chloroplast, o__Chlorophyta, f__, g__, s__	29	0	29	1.8125	0	7.25	0	0	0	0	0	0	0	29	0	0	0	0	0	0	TGGGGAATTTTGGACAATGGGCGCAAGCCTGATCCAGCCATGCCGCGTGCAGGATGAAGGCCTTCGGGTTGTAAACTGCTTTTGTACGGAACGAAACGGTCTTTTCTAATAAAGAAGGCTAATGACGGTACCGTAAGAATAAGCACCGGCTAACTACGTGCCAGCAGCCGCGGTAATACGTAGGGTGCAAGCGTTAATCGGAATTACTGGGCGTAAAGCGTCTGTAGGTGGCTTAAAAAGTCTCCTGTCAAAGATCAGGGCTTAACCCTGGGCCGGCAGGAGAAACTCTTAGGCTAGAGTTTGGTAGGGGCAGAGGGAATTCCCGGTGGAGCGGTGAAATGCGTAGAGATCGGGAGGAACACCAAAGGCGAAAGCACTTTGCTGGGCCACAACTGACAC…
	f__Rhodospirillaceae, M04999:179:000000000-JGTWN:1:1104:5252:14689 1:N:0:284/M04999:179:000000000-JGTWN:1:1104:5252:14689 2:N:0:284	M04999:179:000000000-JGTWN:1:1104:5252:14689 1:N:0:284/M04999:179:000000000-JGTWN:1:1104:5252:14689 2:N:0:284	k__Bacteria, p__Proteobacteria, c__Alphaproteobacteria, o__Rhodospirillales, f__Rhodospirillaceae, g__, s__	12	0	12	0.75	0	3	0	0	0	0	0	0	0	12	0	0	0	0	0	0	TGGGGAATTTTGGACAATGGGCGCAAGCCTGATCCAGCCATGCCGCGTGCAGGATGAAGGCCTTCGGGTTGTAAACTGCTTTTGTACGGAACGAAACGGTCTTTTCTAATAAAGAAGGCTAATGACGGTACCGTAAGAATAAGCACCGGCTAACTACGTGCCAGCAGCCGCGGTAATACGTAGGGTGCAAGCGTTAATCGGAATTACTGGGCGTAAAGCGAGTGTAGGTGGTTGTCATAGTCAGGTGTGAAAGCCTTGAGCTCAACTCAAGAAATGCACTTGATACTGGGCGACTAGAGGACCGGAGAGGATAGTGGAATTCCCAGTGTAGTGGTGAAATACGTAGATATTGGGAAGAACACCAGTGGCGAAGGCGGCTATCTGGACGGTTTCTGACAC…
	M04999:179:000000000-JGTWN:1:1107:25949:16763 1:N:0:284/M04999:179:000000000-JGTWN:1:1107:25949:16763 2:N:0:284	M04999:179:000000000-JGTWN:1:1107:25949:16763 1:N:0:284/M04999:179:000000000-JGTWN:1:1107:25949:16763 2:N:0:284	N/A	3	0	3	0.1875	0	0.75	0	0	0	0	0	0	0	3	0	0	0	0	0	0	TGGGGAATTTTGGACAATGGGCGCAAGCCTGATCCAGCCATGCCGCGTGCAGGATGAAGGCCTTCGGGTTGTAAACTGCTTTTGTACGGAACGAAACGGTCTTTTCTAATAAAGAAGGCTAATGACGGTACCGTAAGAATAAGCACCGGCTAACTACGTGCCAGCAGCCGCGGTAATACGTAGGGTGCAAGCGTTATTCGGAATGATTGGGCGTAAAGAGCACGTAGACTGTTTAGAAAATCCAACATAAAAAAATCAAAGCTTAACTTTGAAACTTATTTTAGATCGTGGATAAAAATGTCTTTTTGTCACTGATTTCTAAACTGGAGTGAGTAAGAGGAGAATGGAATTCCTGGCGTAGAGGTAAAATTTGTTGATATCAGGAGGAACACCAAAAGC…
	g__Kaistia, M04999:179:000000000-JGTWN:1:1111:24036:22678 1:N:0:284/M04999:179:000000000-JGTWN:1:1111:24036:22678 2:N:0:284	M04999:179:000000000-JGTWN:1:1111:24036:22678 1:N:0:284/M04999:179:000000000-JGTWN:1:1111:24036:22678 2:N:0:284	k__Bacteria, p__Proteobacteria, c__Alphaproteobacteria, o__Rhizobiales, f__Rhizobiaceae, g__Kaistia, s__	5	0	5	0.3125	0	1.25	0	0	0	0	0	0	0	5	0	0	0	0	0	0	TGGGGAATTTTGGACAATGGGCGCAAGCCTGATCCAGCCATGCCGCGTGCAGGATGAAGGCCTTCGGGTTGTAAACTGCTTTTGTACGGAACGAAACGGTCTTTTCTAATAAAGAAGGCTAATGACGGTACCGTAAGAATAAGCACCGGCTAACTACGTGCCAGCAGCCGCGGTAATACGAAGGGGGCAAGCGTTGTTCGGATTTACTGGGCGTAAAGCGTACGTAGGCGGATGATTAAGTCAGGGGTGAAATCCCGGGGCTCAACCTCGGAACTGCCTTTGATACTGGTCGTCTTGAGTCCGGGAGAGGTGAGTGGAACTCCTAGTGTAGAGGTGAAATTCGTAGATATTAGGAAGAACACCAGTGGCGAAGGCGGCTCACTGGCCCGGAACTGACGC…
	g__Xanthobacter, M04999:179:000000000-JGTWN:1:1105:15102:13430 1:N:0:284/M04999:179:000000000-JGTWN:1:1105:15102:13430 2:N:0:284	M04999:179:000000000-JGTWN:1:1105:15102:13430 1:N:0:284/M04999:179:000000000-JGTWN:1:1105:15102:13430 2:N:0:284	k__Bacteria, p__Proteobacteria, c__Alphaproteobacteria, o__Rhizobiales, f__Xanthobacteraceae, g__Xanthobacter, s__	4	0	4	0.25	0	1	0	0	0	0	0	0	0	4	0	0	0	0	0	0	TGGGGAATTTTGGACAATGGGCGCAAGCCTGATCCAGCCATGCCGCGTGCAGGATGAAGGCCTTCGGGTTGTAAACTGCTTTTGTACGGAACGAAACGGTCTTTTCTAATAAAGAAGGCTAATGACGGTACCGTAAGAATAAGCACCGGCTAACTTCGTGCCAGCAGCCGCGGTAATACGAAGGGGGCAAGCGTTGCTCGGAATCACTGGGCGTAAAGCGCACGTAGGCGGGTCGTTAAGTCAGGGGTGAAATCCTGGAGCTCAACTCCAGAACTGCCTTTGATACTGGCGACCTAGAGTTCGAGAGAGGTTGGTGGAACTCCGAGTGTAGAGGTGAAATTCGTAGATATTCGGAAGAACACCAGTGGCGAAGGCGGCCAACTGGCTCGATACTGACGC…
	f__Acetobacteraceae, M04999:179:000000000-JGTWN:1:1107:14898:18598 1:N:0:284/M04999:179:000000000-JGTWN:1:1107:14898:18598 2:N:0:284	M04999:179:000000000-JGTWN:1:1107:14898:18598 1:N:0:284/M04999:179:000000000-JGTWN:1:1107:14898:18598 2:N:0:284	k__Bacteria, p__Proteobacteria, c__Alphaproteobacteria, o__Rhodospirillales, f__Acetobacteraceae, g__, s__	2	0	2	0.125	0	0.5	0	0	0	0	0	0	0	2	0	0	0	0	0	0	TGGGGAATTTTGGACAATGGGCGCAAGCCTGATCCAGCCATGCCGCGTGCAGGATGAAGGCCTTCGGGTTGTAAACTGCTTTTGTACGGAACGAAACGGCCTTTTCTAATAAAGAAGGCTAATGACGGTACCGTAAGAATAAGCACCGGCTAACTACGTGCCAGCAGCCGCGGTAATACGAAGGGGGCTAGCGTTACTCGGAATTACTGGGCGTAAAGGGCGCGTAGGCGGCTTTGTAAGTCAGGCGTGAAATTCCTGGGCTCAACCTGGGGGCTGCGCTTGAGACTGCGGAGCTAGAGGATGGAAGAGGGTCGTGGAATTCCCAGTGTAGAGGTGAAATTCGTAGATATTGGGAAGAACACCGGTGGCGAAGGCGGCGACCTGGTCCATTACTGACGC…
	o__Chlorophyta, M04999:179:000000000-JGTWN:1:1110:19013:17131 1:N:0:284/M04999:179:000000000-JGTWN:1:1110:19013:17131 2:N:0:284	M04999:179:000000000-JGTWN:1:1110:19013:17131 1:N:0:284/M04999:179:000000000-JGTWN:1:1110:19013:17131 2:N:0:284	k__Bacteria, p__Cyanobacteria, c__Chloroplast, o__Chlorophyta, f__, g__, s__	2	0	2	0.125	0	0.5	0	0	0	0	0	0	0	2	0	0	0	0	0	0	TGAGGAATTTTCCGCAATGGGCGAAAGCCTGACGGAGCAATGCCGCGTGAAGGATGAAGGCCTATGGGTTGTAAACTTCTTTTCTCAGAGAAGAATTTTGACGGTATCTGAGGAATAAGCATCGGCTAACTCTGTGCCAGCAGCCGCGGTAAGACAGAGGATGCAAGCGTTATCCGGAATGATTGGGCGTAAAGCGTCTGTAGGTGGCTTAAAAAGTCTCCTGTCAAAGATCAGGGCTTAACCCTGGGCCGGCAGGAGAAACTCTTAGGCTAGAGTTTGGTAGGGGCAGAGGGAATTCCCGGTGGGGCGGTGAAAGGCGTGGAGATGGGGAGGAAAACCAAAGGCGAGGGCACTTTGCTGGGACACAACTGACACTGAGAGACGAAGGCGAGGGGGGCA…
	g__Dyadobacter, M04999:179:000000000-JGTWN:1:1115:9324:6109 1:N:0:284/M04999:179:000000000-JGTWN:1:1115:9324:6109 2:N:0:284	M04999:179:000000000-JGTWN:1:1115:9324:6109 1:N:0:284/M04999:179:000000000-JGTWN:1:1115:9324:6109 2:N:0:284	k__Bacteria, p__Bacteroidetes, c__Cytophagia, o__Cytophagales, f__Cytophagaceae, g__Dyadobacter, s__	2	0	2	0.125	0	0.5	0	0	0	0	0	0	0	2	0	0	0	0	0	0	TAGGGAATATTGGGCAATGGATGGAAGTCTGACCCAGCCATGCCGCGTGCCGGACGAAGGCCCTCAGGGTTGTAAACGGCTTTTATTCGGGAAGAAGAGCAGGGATGCGTCCTTGTGTGACGGTACCGAATGAATAAGCACCGGCTAACTCCGTGCCAGCAGCCGCGGTAATACGGAGGGTGCGAGCGTTGTCCGGATTTATTGGGTTTAAAGGGTGCGTAGGTGGGTTAATAAGTCAGTGGTGAAATACAGCCGCTCAACGGTTGAGGTGCCATTGATACTGTTAATCTTGAAATAATTGGAGGCTGCCGGAATGGATGGTGTAGCGGTGAAATGCATAGATATCATCCAGAACACCGATTGCGAAGGCAGGTGGCTACGATTGGTTTGACACTGAGG…
	g__Phenylobacterium, M04999:179:000000000-JGTWN:1:2106:17341:8064 1:N:0:284/M04999:179:000000000-JGTWN:1:2106:17341:8064 2:N:0:284	M04999:179:000000000-JGTWN:1:2106:17341:8064 1:N:0:284/M04999:179:000000000-JGTWN:1:2106:17341:8064 2:N:0:284	k__Bacteria, p__Proteobacteria, c__Alphaproteobacteria, o__Caulobacterales, f__Caulobacteraceae, g__Phenylobacterium, s__	2	0	2	0.125	0	0.5	0	0	0	0	0	0	0	2	0	0	0	0	0	0	TGGGGAATTTTGGACAATGGGCGCAAGCCTGATCCAGCCATGCCGCGTGCAGGATGAAGGCCTTCGGGTTGTAAACTGCTTTTGTACGGAACGAAACGGTCTTTTCTAATAAAGAAGGCTAATGACGGTACCGTAAGAATAAGCACCGGCTAACTTCGTGCCAGCAGCCGCGGTAATACGAAGGGGGCTAGCGTTGCTCGGAATTACTGGGCGTAAAGGGCGCGTAGGCGGATAGTTTAGTCAGAGGTGAAAGCCCAGGGCTCAACCTTGGAATTGCCTTTGATACTGGCTATCTTGAGTATGGAAGAGGTATGTGGAACTCCGAGTGTAGAGGTGAAATTCGTAGATATTCGGAAGAACACCAGTGGCGAAGGCGACATACTGGTCCATTACTGACGC…
	o__Rhizobiales, M04999:179:000000000-JGTWN:1:2110:23170:4403 1:N:0:284/M04999:179:000000000-JGTWN:1:2110:23170:4403 2:N:0:284	M04999:179:000000000-JGTWN:1:2110:23170:4403 1:N:0:284/M04999:179:000000000-JGTWN:1:2110:23170:4403 2:N:0:284	k__Bacteria, p__Proteobacteria, c__Alphaproteobacteria, o__Rhizobiales, f__, g__, s__	2	0	2	0.125	0	0.5	0	0	0	0	0	0	0	2	0	0	0	0	0	0	TGGGGAATTTTGGACAATGGGCGCAAGCCTGATCCAGCCATGCCGCGTGCAGGATGAAGGCCTTCGGGTTGTAAACTGCTTTTGTACGGAACGAAACGGTCTTTTCTAATAAAGAAGGCTAATGACGGTACCGTAAGAATAAGCACCGGCTAACTACGTGCCAGCAGCCGCGGTAATACGTAGGGTGCAAGCGTTAATCGGAATTACTGGGCGTAAAGGGCGCGTAGGCGGACTTTTAAGTCGGAGGTGAAAGCCCAGGGCTCAACCCTGGAATTGCCTTCGATACTGGGAGTCTTGAGTTCGGAAGAGGTTGGTGGAACTGCGAGTGTAGAGGTGAAATTCGTAGATATTCGCAAGAACACCGGTGGCGAAGGCGGCCAACTGGTCCGAAACTGACGC…
	o__Rhizobiales, M04999:179:000000000-JGTWN:1:2114:13747:8845 1:N:0:284/M04999:179:000000000-JGTWN:1:2114:13747:8845 2:N:0:284	M04999:179:000000000-JGTWN:1:2114:13747:8845 1:N:0:284/M04999:179:000000000-JGTWN:1:2114:13747:8845 2:N:0:284	k__Bacteria, p__Proteobacteria, c__Alphaproteobacteria, o__Rhizobiales, f__, g__, s__	2	0	2	0.125	0	0.5	0	0	0	0	0	0	0	2	0	0	0	0	0	0	TGGGGAATTTTGGACAATGGGCGCAAGCCTGATCCAGCCATGCCGCGTGCAGGATGAAGGCCTTCGGGTTGTAAACTGCTTTTGTACGGAACGAAACGGCCTTTTCTAATAAAGAAGGCTAATGACGGTACCGTAAGAATAAGCACCGGCTAACTACGTGCCAGCAGCCGCGGTAATACGAAGGGGGCTAGCGTTGTTCGGAATCACTGGGCGTAAAGCGCACGTAGGCGGATCGATAAGTCAGGGGTGAAATCCCGAGGCTCAACCTCGGAACTGCCTTTGATACTGTCGACCTTGAGTCCGGGAGAGGTGAGTGGAACTCCGAGTGTAGAGGTGAAATTCGTAGATATTCGGAAGAACACCAGTGGCGAAGGCGGCTCACTGGCCCGGTACTGACGC…
	g__Sphingomonas, 868791	868791	k__Bacteria, p__Proteobacteria, c__Alphaproteobacteria, o__Sphingomonadales, f__Sphingomonadaceae, g__Sphingomonas, s__	2	0	2	0.125	0	0.5	0	0	0	0	0	0	0	0	0	0	0	2	0	0	TGGGGAATATTGGACAATGGGCGAAAGCCTGATCCAGCAATGCCGCGTGAGTGATGAAGGCCTTAGGGTTGTAAAGCTCTTTTACCCGGGATGATAATGACAGTACCGGGAGAATAAGCTCCGGCTAACTCCGTGCCAGCAGCCGCGGTAATACGGAGGGAGCTAGCGTTGTTCGGAATTACTGGGCGTAAAGCGCACGTAGGCGGCTTTGTAAGTTAGAGGTGAAAGCCTGGAGCTCAACTCCAGAACTGCCTTTGATACTGCATGGCTTGAATCCAGGAGAGGTGAGTGGAATTCCGAGTGTAGAGGTGAAATTCGTAGATATTCGGAAGAACACCAGTGGCGAAGGCGGCTCACTGGACTGGTATTGACGCTGAGGTGCGAAAGCGTGGGGAGCAA…
	f__Desulfobulbaceae, 567396	567396	k__Bacteria, p__Proteobacteria, c__Deltaproteobacteria, o__Desulfobacterales, f__Desulfobulbaceae, g__, s__	4	0	4	0.25	0	1	0	0	0	0	0	0	0	0	0	0	0	4	0	0	TGAGGAATATTGCGCAATGGGGGCAACCCTGACGCAGCGACGCCGCGTGGATGATGAAGGCCTTCGGGTCGTAAAATCCTGTCAGGTGGAAAGAAATGCATATGTGCTAATACCATGTATGTTTGACGGTACCACCGAAGGAAGCACCGGCTAACTCCGTGCCAGCAGCCGCGGTAATACGGAGGGTGCAAGCGTTGTTCGGAATTACTGGGCGTAAAGCGCGCGCAGGCGGTTTGCTAAGTCAGATGTGAAAGCCCATGGCTCAACCATGGACGTGCATTTGAAACTGGCAGACTTGAGTAGTGGAGGGGGTGGTGGAATTCCCGGTGTAGAGGTGAAATTCGTAGATATCGGGAGGAATACCGGTGGCGAAGGCGACCACCTGGCCACATACTGACG…
	f__Flavobacteriaceae, 519367	519367	k__Bacteria, p__Bacteroidetes, c__Flavobacteriia, o__Flavobacteriales, f__Flavobacteriaceae, g__, s__	6	0	6	0.375	0	1.5	0	0	0	0	0	0	0	0	0	0	0	6	0	0	TGAGGAATATTGGTCAATGGAGGCAACTCTGAACCAGCCATGCCGCGTGCAGGATGACGGTCCTATGGATTGTAAACTGCTTTTGTACAGGAAGAAAACATACTACGTGTAGTAAATTGACGGTACTGTAAGAATAAGGATCGGCTAACTCCGTGCCAGCAGCCGCGGTAATACGGAGGATCCAAGCGTTATCCGGAATCATTGGGTTTAAAGGGTCCGTAGGCGGCCTTATAAGTCAGCGGTGAAAGTTTTTGGCTTAACCAAAAAATTGCCGTTGATACTGTAGGGCTTGAATTTTTGTGAAGTAACTAGAATATGTAGTGTAGCGGTGAAATGCTTAGATATTACATGGAATACCAATTGCGAAGGCAGGTTACTAACAAACGATTGACGCTGATG…
	g__Acinetobacter, 515265	515265	k__Bacteria, p__Proteobacteria, c__Gammaproteobacteria, o__Pseudomonadales, f__Moraxellaceae, g__Acinetobacter, s__	2	0	2	0.125	0	0.5	0	0	0	0	0	0	0	0	0	0	0	2	0	0	TGGGGAATATTGGACAATGGGGGGAACCCTGATCCAGCCATGCCGCGTGTGTGAAGAAGGCCTTTTGGTTGTAAAGCACTTTAAGCGAGGAGGAGGCTACTTTGGTTAATACCTAGAGATAGTGGACGTTACTCGCAGAATAAGCACCGGCTAACTCTGTGCCAGCAGCCGCGGTAATACAGAGGGTGCGAGCGTTAATCGGATTTACTGGGCGTAAAGCGTGCGTAGGCGGCTTTTTAAGTCGGATGTGAAATCCCCGAGCTTAACTTGGGAATTGCATTCGATACTGGGAAGCTAGAGTATGGGAGAGGATGGTAGAATTCCAGGTGTAGCGGTGAAATGCGTAGAGATCTGGAGGAATACCGATGGCGAAGGCAGCCATCTGGCCTAATACTGACG…
	f__Brucellaceae, 253214	253214	k__Bacteria, p__Proteobacteria, c__Alphaproteobacteria, o__Rhizobiales, f__Brucellaceae, g__, s__	2	0	2	0.125	0	0.5	0	0	0	0	0	0	0	0	0	0	0	2	0	0	TGGGGAATATTGGACAATGGGCGCAAGCCTGATCCAGCCATGCCGCGTGAGTGATGAAGGCCCTAGGGTTGTAAAGCTCTTTCACCGGTGAAGATAATGACGGTAACCGGAGAAGAAGCCCCGGCTAACTTCGTGCCAGCAGCCGCGGTAATACGAAGGGGGCTAGCGTTGTTCGGATTTACTGGGCGTAAAGCGCACGTAGGCGGATTGGTCAGTTAGGGGTGAAATCCCAGGGCTTAACCCTGGAACTGCCTTTAATACTGCCAGTCTTGAGTATGGAAGAGGTGAGTGGAATTGCGAGTGTAGAGGTGAAATTCGTAGATATTCGCAGGAACACCAGTGGCGAAGGCGGCTCACTGGTCCATTACTGACGCTGAGGTGCGAAAGCGTGGGGAGCAA…
	f__[Weeksellaceae], 2096960	2096960	k__Bacteria, p__Bacteroidetes, c__Flavobacteriia, o__Flavobacteriales, f__[Weeksellaceae], g__, s__	2	0	2	0.125	0	0.5	0	0	0	0	0	0	0	0	0	0	0	2	0	0	TGAGGAATATTGGACAATGGGTTAGCGCCTGATCCAGCCATCCCGCGTGCAGGATGACGGCCTTATGGGTTGTAAACTGCTTTTATATGTGAATAAACCTATTCACGAGCTGGATAGTTGAAGGTAGCATATGAATAAGCACCGGCTAACTCCGTGCCAGCAGCCGCGGTAATACGGAGGGTGCGAGCGTTATCCGGATTTATTGGGTTTAAAGGGTCCGTAGGCGGATCAATAAGTCAGTGGTGAAATCCTATCGCTTAACGATAGAACTGCCATTGATACTGTTGGTCTAGAATTAGTTTGAAGTAGCTAGAATGTGTAGTGTAGCGGTGAAATGCATAGATATTACGCAGAATACCAATTGCGAAGGCAGGTTACTAAGTCTATATTGACGCTGAT…
	o__Solibacterales, 1115183	1115183	k__Bacteria, p__Acidobacteria, c__Solibacteres, o__Solibacterales, f__, g__, s__	19	0	13	1.1875	0	3.48748	0	0	0	0	0	0	0	0	0	0	0	13	0	6	TGGGGAATCTTGCACAATGGAGGAAACTCTGATGCAGCGACGCCGCGTGAACGATGAAGCCCTTCGGGGTGTAAAGTTCTTTCGTCAGGAACGATAATGACGGTACCTGGAGAAGAAGCTGCGGCTAACTACGTGCCAGCAGCCGCGGTAATACGTAGGCAGCAAGCGTTGTTCGGAATTATTGGGCGTAAAGAGTATGTAGGTGGTGTCGTAAGTTTGGTGTGAAATCTCCCGGCTTAACCGGGAGGGTGCGCCGAAGACTGCGATGCTGGAGTATGGGAGAGGGAATCGGAATTCCTGGTGTAGCGGTGAAATGCGTAGATATCAGGAGGAACACCTGTGGTGTAGACGGGTTCCTGGACCATTACTGACACTGAGATACGAAAGCGTGGGTAGCAA…
	g__Myroides, 4189550	4189550	k__Bacteria, p__Bacteroidetes, c__Flavobacteriia, o__Flavobacteriales, f__Flavobacteriaceae, g__Myroides, s__	12	0	12	0.75	0	3	0	0	0	0	0	0	0	0	0	0	0	12	0	0	TGAGGAATATTGGTCAATGGAGGCAACTCTGAACCAGCCATGCCGCGTGCAGGATGACGGTCCTATGGATTGTAAACTGCTTTTGTACGGGAAGAAATGTAATTACGAGTAATTATTTGACGGTACCGTAAGAATAAGGATCGGCTAACTCCGTGCCAGCAGCCGCGGTAATACGGAGGATCCGAGCGTTATCCGGAATTATTGGGTTTAAAGGGTTCGTAGGCGGTTTAGTAAGTCAGTGGTGAAATCTTGCAGCTTAACTGTAAAATTGCCGTTGATACTGCTAAACTTGAATAGTATGGAAGTAATTAGAATATGTAGTGTAGCGGTGAAATGCTTAGATATTACATGGAATACCAATTGCGAAAGGCAGATTACTACGTACTTATTGACGCTGAT…
	g__Acinetobacter, 4449458	4449458	k__Bacteria, p__Proteobacteria, c__Gammaproteobacteria, o__Pseudomonadales, f__Moraxellaceae, g__Acinetobacter, s__	6	0	6	0.375	0	1.5	0	0	0	0	0	0	0	0	0	0	0	6	0	0	TGGGGAATATTGGACAATGGGGGGAACCCTGATCCAGCCATGCCGCGTGTGTGAAGAAGGCCTTATGGTTGTAAAGCACTTTAAGCGAGGAGGAGGCTCCCGTAGCTAATATCTACGGAGAGTGGACGTTACTCGCAGAATAAGCACCGGCTAACTCTGTGCCAGCAGCCGCGGTAATACAGAGGGTGCGAGCGTTAATCGGATTTACTGGGCGTAAAGCGTGCGTAGGCGGCTTTTTAAGTCGGATGTGAAATCCCCGAGCTTAACTTGGGAATTGCATTCGATACTGGGAAGCTAGAGTATGGGAGAGGATGGTAGAATTCCAGGTGTAGCGGTGAAATGCGTAGAGATCTGGAGGAATACCGATGGCGAAGGCAGCCATCTGGCCTAATACTGACG…
	g__Sphingomonas, M04999:179:000000000-JGTWN:1:1105:13710:4049 1:N:0:295/M04999:179:000000000-JGTWN:1:1105:13710:4049 2:N:0:295	M04999:179:000000000-JGTWN:1:1105:13710:4049 1:N:0:295/M04999:179:000000000-JGTWN:1:1105:13710:4049 2:N:0:295	k__Bacteria, p__Proteobacteria, c__Alphaproteobacteria, o__Sphingomonadales, f__Sphingomonadaceae, g__Sphingomonas, s__	52	0	52	3.25	0	13	0	0	0	0	0	0	0	0	0	0	0	52	0	0	TAAGGAATATTGGTCAATGGACGAAAGTCTGAACCAGCCATGCCGCGTGAAGGATGAAGGCCCTCTGGGTTGTAAACTTCTTTTATAGGGGACGAAAAAAGGGCATTCTTGCTCACTTGACGGTACCCTAGGAATAAGCACCGGCTAACTCCGTGCCAGCAGCCGCGGTAATACGGAGGGAGCTAGCGTTGTTCGGAATTACTGGGCGTAAAGCGCACGTAGGCGGCTTTGTAAGTCAGAGGTGAAAGCCTGGAGCTCAACTCCAGAACTGCCTTTGAGACTGCATCGCTTGAATCCAGGAGAGGTGAGTGGAATTCCGAGTGTAGAGGTGAAATTCGTAGATATTCGGAAGAACACCAGTGGCGAAGGCGGCTCACTGGACTGGTATTGACGCTGAGG…
	g__Sphingomonas, M04999:179:000000000-JGTWN:1:2116:5923:19756 1:N:0:295/M04999:179:000000000-JGTWN:1:2116:5923:19756 2:N:0:295	M04999:179:000000000-JGTWN:1:2116:5923:19756 1:N:0:295/M04999:179:000000000-JGTWN:1:2116:5923:19756 2:N:0:295	k__Bacteria, p__Proteobacteria, c__Alphaproteobacteria, o__Sphingomonadales, f__Sphingomonadaceae, g__Sphingomonas, s__	65	0	65	4.0625	0	16.25	0	0	0	0	0	0	0	0	0	0	0	65	0	0	TGGGGAATTTTGGACAATGGGCGCAAGCCTGATCCAGCCATGCCGCGTGCAGGATGAAGGCCTTCGGGTTGTAAACTGCTTTTGTACGGAACGAAACGGTCTTTTCTAATAAAGAAGGCTAATGACGGTACCGTAAGAATAAGCACCGGCTAACTACGTGCCAGCAGCCGCGGTAATACGGAGGGAGCTAGCGTTGTTCGGAATTACTGGGCGTAAAGCGCACGTAGGCGGCTTTGTAAGTCAGAGGTGAAAGCCTGGAGCTCAACTCCAGAACTGCCTTTGAGACTGCATCGCTTGAATCCAGGAGAGGTGAGTGGAATTCCGAGTGTAGAGGTGAAATTCGTAGATATTCGGAAGAACACCAGTGGCGAAGGCGGCTCACTGGACTGGTATTGACGC…
	g__Xanthobacter, M04999:179:000000000-JGTWN:1:1104:6852:12516 1:N:0:295/M04999:179:000000000-JGTWN:1:1104:6852:12516 2:N:0:295	M04999:179:000000000-JGTWN:1:1104:6852:12516 1:N:0:295/M04999:179:000000000-JGTWN:1:1104:6852:12516 2:N:0:295	k__Bacteria, p__Proteobacteria, c__Alphaproteobacteria, o__Rhizobiales, f__Xanthobacteraceae, g__Xanthobacter, s__	34	0	34	2.125	0	8.5	0	0	0	0	0	0	0	0	0	0	0	34	0	0	TAAGGAATATTGGTCAATGGACGAAAGTCTGAACCAGCCATGCCGCGTGAAGGATGAAGGCCCTCTGGGTTGTAAACTTCTTTTATAGGGGACGAAAAAAGGGCATTCTTGCTCACTTGACGGTACCCTAGGAATAAGCACCGGCTAACTCCGTGCCAGCAGCCGCGGTAATACGAAGGGGGCAAGCGTTGCTCGGAATCACTGGGCGTAAAGCGCACGTAGGCGGGTCGTTAAGTCAGAGGTGAAAGCCTGGAGCTCAACTCCAGAACTGCCTTTGATACTGGCGACCTAGAGTTCGAGAGAGGTTGGTGGAACTGCGAGTGTAGAGGTGAAATTCGTAGATATTCGCAAGAACACCAGTGGCGAAGGCGGCCAACTGGCTCGATACTGACGCTGAGG…
	f__Chitinophagaceae, M04999:179:000000000-JGTWN:1:1119:14265:15230 1:N:0:295/M04999:179:000000000-JGTWN:1:1119:14265:15230 2:N:0:295	M04999:179:000000000-JGTWN:1:1119:14265:15230 1:N:0:295/M04999:179:000000000-JGTWN:1:1119:14265:15230 2:N:0:295	k__Bacteria, p__Bacteroidetes, c__[Saprospirae], o__[Saprospirales], f__Chitinophagaceae, g__, s__	3	0	3	0.1875	0	0.75	0	0	0	0	0	0	0	0	0	0	0	3	0	0	TAAGGAATATTGGTCAATGGACGAAAGTCTGAACCAGCCATGCCGCGTGAAGGATGAAGGCCCTCTGGGTTGTAAACTTCTTTTATAGGGGACGAAAAAAGGGCATTCTTGCTCACTTGACGGTACCCTAGGAATAAGCACCGGCTAACTCCGTGCCAGCAGCCGCGGTAATACGGAGGGTGCAAGCGTTATCCGGATTCACTGGGTTTAAAGGGTGCGTAGGTGGGTCTGTAAGTCAGTGGTGAAATCTCCGAGCTTAACTCGGAAACTGCCATTGATACTAGAGATCCTGAATATTCTGGGGGGGAGCGGAATATTGCAAGGAGCGGTGAAATGGTTAGATATGACATAGAAAACCAAATGCCAAGGCAGCTTGCCACGGGATTATTTAAACTGAGG…
	s__paradoxus, M04999:179:000000000-JGTWN:1:2112:23161:19482 1:N:0:295/M04999:179:000000000-JGTWN:1:2112:23161:19482 2:N:0:295	M04999:179:000000000-JGTWN:1:2112:23161:19482 1:N:0:295/M04999:179:000000000-JGTWN:1:2112:23161:19482 2:N:0:295	k__Bacteria, p__Proteobacteria, c__Betaproteobacteria, o__Burkholderiales, f__Comamonadaceae, g__Variovorax, s__paradoxus	3	0	3	0.1875	0	0.75	0	0	0	0	0	0	0	0	0	0	0	3	0	0	TGGGGAATTTTGGACAATGGGCGCAAGCCTGATCCAGCCATGCCGCGTGCAGGATGAAGGCCTTCGGGTTGTAAACTGCTTTTGTACGGAACGAAACGGTCTTTTCTAATAAAGAAGGCTAATGACGGTACCGTAAGAATAAGCACCGGCTAACTACGTGCCAGCAGCCGCGGTAATACGTAGGGTGCAAGCGTTAATCGGAATTACTGGGCGTAAAGCGTGCGCAGGCGGTAATGTAAGACAGTTGTGAAATCCCCGGGCTCAACCTGGGAACTGCATCTGTGACTGCATGGCAGTGGTACGGCAGAGGGGGATGGAATTCCGAGGGTAGCAGTGAAATGGGTAGATATGCGGAGGAACACCCAGGGCGGAGGCAATCCCCTGGGCATGTACTGACGG…
	s__odoratimimus, M04999:179:000000000-JGTWN:1:1106:13811:21998 1:N:0:295/M04999:179:000000000-JGTWN:1:1106:13811:21998 2:N:0:295	M04999:179:000000000-JGTWN:1:1106:13811:21998 1:N:0:295/M04999:179:000000000-JGTWN:1:1106:13811:21998 2:N:0:295	k__Bacteria, p__Bacteroidetes, c__Flavobacteriia, o__Flavobacteriales, f__Flavobacteriaceae, g__Myroides, s__odoratimimus	2	0	2	0.125	0	0.5	0	0	0	0	0	0	0	0	0	0	0	2	0	0	TGAGGAATATTGGTCAATGGAGGCAACTCTGAACCAGCCATGCCGCGTGCAGGATGACGGTCCTATGGATTGTAAACTGCTTTTGTACAGGAAGAAACCTCCCTACGAGTAGGGACTTGACGGTACTGTAAGAATAAGGATCGGCTAACTCCGTGCCAGCAGCCGCGGTAATACGGAGGATCCGAGCGTTATCCGGAATTATTGGGTTTAAAGGGTTCGTAGGCGGTCAGATAAGTCAGTGGTGAAATTTCTTAGCTTAACTAAGACACGGCCATTGATACTGTTTGACTTGAATAGTATGGAAGTAACTAGAATATGTAGTGTAGCGGTGAAATGCTTAGATATTACATGGAATACCAATTGCGAAGGCAGGTTACTACGTACTTATTGACGCTGATG…
	s__paradoxus, M04999:179:000000000-JGTWN:1:1106:1985:10565 1:N:0:295/M04999:179:000000000-JGTWN:1:1106:1985:10565 2:N:0:295	M04999:179:000000000-JGTWN:1:1106:1985:10565 1:N:0:295/M04999:179:000000000-JGTWN:1:1106:1985:10565 2:N:0:295	k__Bacteria, p__Proteobacteria, c__Betaproteobacteria, o__Burkholderiales, f__Comamonadaceae, g__Variovorax, s__paradoxus	2	0	2	0.125	0	0.5	0	0	0	0	0	0	0	0	0	0	0	2	0	0	TGGGGAATTTTGGACAATGGGCGCAAGCCTGATCCAGCCATGCCGCGTGCAGGATGAAGGCCTTCGGGTTGTAAACTGCTTTTGTACGGAACGAAACGGTCTTTTCTAATAAAGAAGGCTAATGACGGTACCGTAAGAATAAGCACCGGCTAACTACGTGCCAGCAGCCGCGGTAATACGTAGGGTGCAAGCGTTAATCGGAATTACTGGGCGTAAAGCGTGCGCAGGCGGTAATGTAAGACAGTTGTGAAATCCCCGGGCTCAACCTGGGAACTGCATCTGTGACTGCATAGATGGAGTACGGCAGAGGGGTATGAAATACAGCGTGTAGCAGAGAAAAGCGTAGATATGAGGAGGAACACAAATGGCGAAGACAATCCCCTGGGGCTGTGCTGACGC…
	g__Xanthobacter, M04999:172:000000000-JH88F:1:1103:23190:22292 1:N:0:12/M04999:172:000000000-JH88F:1:1103:23190:22292 2:N:0:12	M04999:172:000000000-JH88F:1:1103:23190:22292 1:N:0:12/M04999:172:000000000-JH88F:1:1103:23190:22292 2:N:0:12	k__Bacteria, p__Proteobacteria, c__Alphaproteobacteria, o__Rhizobiales, f__Xanthobacteraceae, g__Xanthobacter, s__	78	0	78	4.875	0	19.5	0	0	0	0	0	0	0	0	0	0	0	0	0	0	TAAGGAATATTGGTCAATGGACGCAAGTCTGAACCAGCCATGCCGCGTGAAGGATTAAGGTCCTCTGGATTGTAAACTTCTTTTATCTGGGACGAAAAAAGGCGATTCTTCGTCACTTGACGGTACCAGATGAATAAGCACCGGCTAACTCCGTGCCAGCAGCCGCGGTAATACGAAGGGGGCAAGCGTTGCTCGGAATCACTGGGCGTAAAGCGCACGTAGGCGGGTCGTTAAGTCAGGGGTGAAATCCTGGAGCTCAACTCCAGAACTGCCTTTGATACTGGCGACCTAGAGTTCGAGAGAGGTTGGTGGAACTCCGAGTGTAGAGGTGAAATTCGTAGATATTCGGAAGAACACCAGTGGCGAAGGCGGCCAACTGGCTCGATACTGACGCTGAGG…
	M04999:172:000000000-JH88F:1:1101:24725:20413 1:N:0:12/M04999:172:000000000-JH88F:1:1101:24725:20413 2:N:0:12	M04999:172:000000000-JH88F:1:1101:24725:20413 1:N:0:12/M04999:172:000000000-JH88F:1:1101:24725:20413 2:N:0:12	N/A	32	0	32	2	0	8	0	0	0	0	0	0	0	0	0	0	0	0	0	0	TAAGGAATATTGGTCAATGGACGCAAGTCTGAACCAGCCATGCCGCGTGAAGGATTAAGGTCCTCTGGATTGTAAACTTCTTTTATCTGGGACGAAAAAAGGCGATTCTTCGTCACTTGACGGTACCAGATGAATAAGCACCGGCTAACTCCGTGCCAGCAGCCGCGGTAAGACAGAGGATGCAAGCGTTATCCGGAATGATTGGGCGTAAAGCGTCTGTAGGTGGCTTAAAAAGTCTCCTGTCAAAGATCAGGGCTTAACCCTGGGCCGGCAGGAGAAACTCTTAGGCTAGAGTTTGGTAGGGGCAGAGGGAATTCCCGGTGGAGCGGTGAAATGCGTAGAGATCGGGAGGAACACCAAAGGCGAAAGCACTTTGCTGGGCCACAACTGACACTGAGA…
	f__Rhodospirillaceae, M04999:172:000000000-JH88F:1:1104:7389:3376 1:N:0:12/M04999:172:000000000-JH88F:1:1104:7389:3376 2:N:0:12	M04999:172:000000000-JH88F:1:1104:7389:3376 1:N:0:12/M04999:172:000000000-JH88F:1:1104:7389:3376 2:N:0:12	k__Bacteria, p__Proteobacteria, c__Alphaproteobacteria, o__Rhodospirillales, f__Rhodospirillaceae, g__, s__	25	0	25	1.5625	0	6.25	0	0	0	0	0	0	0	0	0	0	0	0	0	0	TAAGGAATATTGGTCAATGGACGCAAGTCTGAACCAGCCATGCCGCGTGAAGGATTAAGGTCCTCTGGATTGTAAACTTCTTTTATCTGGGACGAAAAAAGGCGATTCTTCGTCACTTGACGGTACCAGATGAATAAGCACCGGCTAACTCCGTGCCAGCAGCCGCGGTAAGACGAAGGGGGCTAGCGTTGTTCGGAATTACTGGGCGTAAAGCGAGTGTAGGTGGTTGTCATAGTCAGGTGTGAAAGCCTTGAGCTCAACTCAAGAAATGCACTTGATACTGGGCGACTAGAGGACCGGAGAGGATAGTGGAATTCCCAGTGTAGTGGTGAAATACGTAGATATTGGGAAGAACACCAGTGGCGAAGGCGGCTATCTGGACGGTTTCTGACACTAAGA…
	f__Comamonadaceae, M04999:172:000000000-JH88F:1:1118:6553:9973 1:N:0:12/M04999:172:000000000-JH88F:1:1118:6553:9973 2:N:0:12	M04999:172:000000000-JH88F:1:1118:6553:9973 1:N:0:12/M04999:172:000000000-JH88F:1:1118:6553:9973 2:N:0:12	k__Bacteria, p__Proteobacteria, c__Betaproteobacteria, o__Burkholderiales, f__Comamonadaceae, g__, s__	3	0	3	0.1875	0	0.75	0	0	0	0	0	0	0	0	0	0	0	0	0	0	TGGGGAATTTTGGACAATGGGCGCAAGCCTGATCCAGCAATGCCGCGTGCAGGATGAAGGCCTTCGGGTTGTAAACTGCTTTTGTACGGAACGAAACGGCGAGCTCTAATACAGTTTGCTAATGACGGTACCGTAAGAATAAGCACCGGCTAACTACGTGCCAGCAGCCGCGGTAATACGTAGGGTGCAAGCGTTAATCGGAATTACTGGGCGTAAAGCGTACGTAGGCGGATGATTAAGTCAGGGGTGAAATCCCGGGGCTCAACCTCGGAACTGCCTTTGATACTGGTCGTCTTGAGTCCGGGAGAGGTGAGTGGAACTCCTAGTGTAGAGGTGAAATTCGTAGATATTAGGAAGAACACCAGTGGCGAAGGCGGCTCACTGGCCCGGAACTGACGC…
	g__Sediminibacterium, M04999:172:000000000-JH88F:1:1106:9723:4708 1:N:0:12/M04999:172:000000000-JH88F:1:1106:9723:4708 2:N:0:12	M04999:172:000000000-JH88F:1:1106:9723:4708 1:N:0:12/M04999:172:000000000-JH88F:1:1106:9723:4708 2:N:0:12	k__Bacteria, p__Bacteroidetes, c__[Saprospirae], o__[Saprospirales], f__Chitinophagaceae, g__Sediminibacterium, s__	2	0	2	0.125	0	0.5	0	0	0	0	0	0	0	0	0	0	0	0	0	0	TGAGGAATATTGGACAATGGGCGAAAGCCTGATCCAGCTAGATCGCGTGGGTGATGAAGACTGTATTGGTTGTAAAGCCCTTTACTTAAATAAAGATTATGACAAAGTTTAAGAAAAAAGTCCCGGCCAATCTCGTGCCAGCAGCCGCGGTAATACGGAGGGTGCAAGCGTTATCCGGATTCACTGGGTTTAAAGGGTGCGTAGGCGGGCAGGTAAGTCAGTGGTGAAATCCTGGAGCTTAACTCCAGAACTGCCATTGATACTATCTGTCTTGAATATTGTGGAGGTAAGCGGAATATGTCATGTAGCGGTGAAATGCTTAGATATGACATAGAACACCTATTGCGAAGGCAGCTTACTACGCATATATTGACGCTGAGGCACGAAAGCGTGGGGATC…
	f__Rhodospirillaceae, M04999:172:000000000-JH88F:1:1110:16263:23393 1:N:0:12/M04999:172:000000000-JH88F:1:1110:16263:23393 2:N:0:12	M04999:172:000000000-JH88F:1:1110:16263:23393 1:N:0:12/M04999:172:000000000-JH88F:1:1110:16263:23393 2:N:0:12	k__Bacteria, p__Proteobacteria, c__Alphaproteobacteria, o__Rhodospirillales, f__Rhodospirillaceae, g__, s__	2	0	2	0.125	0	0.5	0	0	0	0	0	0	0	0	0	0	0	0	0	0	TGGGGAATTTTGGACAATGGGCGCAAGCCTGATCCAGCAATGCCGCGTGCAGGATGAAGGCCTTCGGGTTGTAAACTGCTTTTGTACGGAACGAAACGGCGAGCTCTAATACAGTTTGCTAATGACGGTACCGTAAGAATAAGCTCCGGCTAACTTCGTGCCAGCAGCCGCGGTAATACGAAGGGAGCTAGCGTTGTTCGGAATTACTGGGCGTAAAGGGCGCGTAGGCGGTTTCGATAGTCAGGCGTGAAATCCCCAGGCTCAACCTGGGAATTGCGCTTGATACTGCGAGACTTGAGTGAGGGAGAGGATAGTGGAATTCCCAGTGTAGAGGTGAAATTCGTAGATATTGGGAAGAACACCAGTGGCGAAGGCGGCTATCTGGACCTCAACTGACGC…
	g__Sediminibacterium, M04999:172:000000000-JH88F:1:1112:7658:10584 1:N:0:12/M04999:172:000000000-JH88F:1:1112:7658:10584 2:N:0:12	M04999:172:000000000-JH88F:1:1112:7658:10584 1:N:0:12/M04999:172:000000000-JH88F:1:1112:7658:10584 2:N:0:12	k__Bacteria, p__Bacteroidetes, c__[Saprospirae], o__[Saprospirales], f__Chitinophagaceae, g__Sediminibacterium, s__	2	0	2	0.125	0	0.5	0	0	0	0	0	0	0	0	0	0	0	0	0	0	TAAGGAATATTGGTCAATGGACGCAAGTCTGAACCAGCCATGCCGCGTGAAGGATTAAGGTCCTCTGGATTGTAAACTTCTTTTATCTGGGACGAAAAAAGGCGATTCTTCGTCACTTGACGGTACCAGATGAATAAGCACCGGCTAACTCCGTGCCAGCAGCCGCGGTAATACGGAGGGTGCAAGCGTTATCCGGATTCACTGGGTTTAAAGGGTGCGTAGGCGGGCAGGTAAGTCAGTGGTGAAATCCTGGAGCTTAACTCCAGAACTGCCATTGATACTATCTGTCTTGAATATTGTGGAGGTAAGCNGAATATGTCATGTAGCGGTGAAATGCTTACATATGCCATAGAATACCTATTGCGAGGGCACCTTACTACACATAGATAGACGATGATG…
	g__Xanthobacter, M04999:172:000000000-JH88F:1:2101:10696:3903 1:N:0:12/M04999:172:000000000-JH88F:1:2101:10696:3903 2:N:0:12	M04999:172:000000000-JH88F:1:2101:10696:3903 1:N:0:12/M04999:172:000000000-JH88F:1:2101:10696:3903 2:N:0:12	k__Bacteria, p__Proteobacteria, c__Alphaproteobacteria, o__Rhizobiales, f__Xanthobacteraceae, g__Xanthobacter, s__	2	0	2	0.125	0	0.5	0	0	0	0	0	0	0	0	0	0	0	0	0	0	TGGGGAATATTGGACAATGGGCGCAAGCCTGATCCAGCCATGCCGCGTGTGTGATGAAGGCCTTAGGGTTGTAAAGCACTTTCGCCGGTGAAGATAATGACGGTAACCGGAGAAGAAGCCCCGGCTAACTTCGTGCCAGCAGCCGCGGTAATACGAAGGGGGCAAGCGTTGCTCGGAATCACTGGGCGTAAAGCGCACGTAGGCGGGTCGTTAAGTCAGGGGTGAAATCCTGGAGCTCAACTCCAGAACTGCCTTTGATACTGGCGACCTTGAGTTCGAGAGAGGTTGGTGGAACGCCGAGTGTAGAGGTGGACTTAGTAGATATACGGGAGGATACCAGTAGCGAGGGGGGCCAACTAGCTCGATAATGACGCTCATGCACTAAAGCGAGACGAGGAA…
	g__Sediminibacterium, M04999:172:000000000-JH88F:1:2113:21476:22549 1:N:0:12/M04999:172:000000000-JH88F:1:2113:21476:22549 2:N:0:12	M04999:172:000000000-JH88F:1:2113:21476:22549 1:N:0:12/M04999:172:000000000-JH88F:1:2113:21476:22549 2:N:0:12	k__Bacteria, p__Bacteroidetes, c__[Saprospirae], o__[Saprospirales], f__Chitinophagaceae, g__Sediminibacterium, s__	2	0	2	0.125	0	0.5	0	0	0	0	0	0	0	0	0	0	0	0	0	0	TAAGGAATATTGGTCAATGGACGCAAGTCTGAACCAGCCATGCCGCGTGAAGGATTAAGGTCCTCTGGATTGTAAACTTCTTTTATCTGGGACGAAAAAAGGCGGTTCTTCGTCACTTGATGGTACCAGATGAATAAGCACCGGCTAACTCCGTGCCAGCAGCCGCGGTTATACGGATGGTGCAAGCGTTATCCGGATTCACTGGGTTTAAAGGCTGCGTAGGCTGGCAGGTAAGTCAGTGGTGAAATCCTGGAGCTTAACTCCAGAACTGCCATTGATACTATCTGTCTTGAATATTGTGGAGGTAAGAGGAATATGACATGTAGCGGTGAAATGCATAGATATGACATAGAACACCTATTGCGAAGGCAGCTTACTATGCATATATTGACGCTGAGT…
	g__Bradyrhizobium, 1105814	1105814	k__Bacteria, p__Proteobacteria, c__Alphaproteobacteria, o__Rhizobiales, f__Bradyrhizobiaceae, g__Bradyrhizobium, s__	6	0	6	0.375	0	1.5	0	0	0	0	0	0	0	0	0	0	0	0	6	0	TGGGGAATATTGGACAATGGGCGCAAGCCTGATCCAGCCATGCCGCGTGAGTGATGAAGGCCCTAGGGTTGTAAAGCTCTTTTGTGCGGGAAGATAATGACGGTACCGCAAGAATAAGCCCCGGCTAACTTCGTGCCAGCAGCCGCGGTAATACGAAGGGGGCTAGCGTTGCTCGGAATCACTGGGCGTAAAGGGTGCGTAGGCGGGTCTTTAAGTCAGGGGTGAAATCCTGGAGCTCAACTCCAGAACTGCCTTTGATACTGAAGATCTTGAGTTCGGGAGAGGTGAGTGGAACTGCGAGTGTAGAGGTGAAATTCGTAGATATTCGCAAGAACACCAGTGGCGAAGGCGGCTCACTGGCCCGATACTGGCGCTGAGGCACGAAAGCGTGGGGAGCAA…
	f__Methylobacteriaceae, 869044	869044	k__Bacteria, p__Proteobacteria, c__Alphaproteobacteria, o__Rhizobiales, f__Methylobacteriaceae, g__, s__	6	0	6	0.375	0	1.5	0	0	0	0	0	0	0	0	0	0	0	0	6	0	TGGGGAATATTGGACAATGGGCGCAAGCCTGATCCAGCCATGCCGCGTGAGTGATGAAGGCCTTAGGGTTGTAAAGCTCTTTTGTCCGGGACGATAATGACGGTACCGGAAGAATAAGCCCCGGCTAACTTCGTGCCAGCAGCCGCGGTAATACGAAGGGGGCTAGCGTTGCTCGGAATCACTGGGCGTAAAGGGCGCGTAGGCGGCTTGACAAGTCGAGGGTGAAAGCCTGTGGCTTAACCACAGAATTGCCTTCGATACTGTTAGGCTTGAGACCGGAAGAGGACAGCGGAACTGCGAGTGTAGAGGTGAAATTCGTAGATATTCGCAAGAACACCAGCGGCGAAGGCGGCTGTCTGGTCCGGTTCTGACGCTGAGGCGCGAAAGCGTGGGGAGCAA…
	s__brevis, 578837	578837	k__Bacteria, p__Firmicutes, c__Bacilli, o__Lactobacillales, f__Lactobacillaceae, g__Lactobacillus, s__brevis	4	0	4	0.25	0	1	0	0	0	0	0	0	0	0	0	0	0	0	4	0	TAGGGAATCTTCCACAATGGACGAAAGTCTGATGGAGCAATGCCGCGTGAGTGAAGAAGGGTTTCGGCTCGTAAAACTCTGTTGTTGAAGAAGAACGGGTGCAAGAGTAACTGTTTGCATCGTGACGGTATTCAACCAGAAAGCCACGGCTAACTACGTGCCAGCAGCCGCGGTAATACGTAGGTGGCAAGCGTTGTCCGGATTTATTGGGCGTAAAGCGAGCGCAGGCGGTTTCTTAAGTCTGATGTGAAAGCCTTCGGCTTAACCGGAGAAGTGCATCGGAAACTGGGAAACTTGAGTGCAGAAGAGGACAGTGGAACTCCATGTGTAGCGGTGGAATGCGTAGATATATGGAAGAACACCAGTGGCGAAGGCGGCTGTCTAGTCTGTAACTGACGC…
	g__Bradyrhizobium, 573764	573764	k__Bacteria, p__Proteobacteria, c__Alphaproteobacteria, o__Rhizobiales, f__Bradyrhizobiaceae, g__Bradyrhizobium, s__	2	0	2	0.125	0	0.5	0	0	0	0	0	0	0	0	0	0	0	0	2	0	TGGGGAATATTGGACAATGGGCGCAAGCCTGATCCAGCCATGCCGCGTGAGTGATGAAGGCCCTAGGGTTGTAAAGCTCTTTTGTGCGGGAAGATAATGACGGTACCGCAAGAATAAGCCCCGGCTAACTTCGTGCCAGCAGCCGCGGTAATACGAAGGGGGCTAGCGTTGCTCGGAATCACTGGGCGTAAAGGGTGCGTAGGCGGGTCTTTAAGTCAGGGGTGAAATCCTGGAGCTCAACTCCAGAACTGCCCTTGATACTGAGGATCTTGAGTTCGGGAGAGGTGAGTGGAACTGCGAGTGTANAGGTGAAATTCGTAGATATTCGCAAGAACACCAGTGGCGAAGGCGGCTCACTGGCCCGATACTGACGCTGAGGCACGAAAGCGTGGGGAGCAA…
	g__5-7N15, 566930	566930	k__Bacteria, p__Bacteroidetes, c__Bacteroidia, o__Bacteroidales, f__Bacteroidaceae, g__5-7N15, s__	24	0	24	1.5	0	6	0	0	0	0	0	0	0	0	0	0	0	0	24	0	TGAGGAATATTGGTCAATGGTCGGGAGACTGAACCAGCCAAGTAGCGTGAAGGATGAAGGTTCTATGGATTGTAAACTTCTTTTATACGGGAATAACACCATCTACGTGTAGATGCCTGCATGTACCGTATGAATAAGCATCGGCTAACTCCGTGCCAGCAGCCGCGGTAATACGGAGGATGCGAGCGTTATCCGGATTTATTGGGTTTAAAGGGAGCGTAGACGGGATGTTAAGTCAGTTGTGAAATGCTGTGGCTCAACCATAGCACTGCAGTTGATACTGGCGTTCTTGAGTGCGTATGAGGTACGTGGAATTCGTGGTGTAGCGGTGAAATGCTTAGATATCACGAAGAACTCCTATTGCGAAGGCAGCGTACCAATCCGTAACTGACGTTGAGG…
	g__Corynebacterium, 377613	377613	k__Bacteria, p__Actinobacteria, c__Actinobacteria, o__Actinomycetales, f__Corynebacteriaceae, g__Corynebacterium, s__	5	0	5	0.3125	0	1.25	0	0	0	0	0	0	0	0	0	0	0	0	5	0	TGGGGAATATTGCACAATGGGCGCAAGCCTGATGCAGCGACGCCGCGTGGGGGATGAAGGCCTTCGGGTTGTAAACTCCTTTCGCTAGGGACGAAGCTTTTTGTGACGGTACCTAGATAAGAAGCACCGGCTAACTACGTGCCAGCAGCCGCGGTAATACGTAGGGTGCGAGCGTTGTCCGGAATTACTGGGCGTAAAGGGCTCGTAGGTGGTTTGTCGCGTCGTCTGTGAAATTCTGGGGCTTAACTCCGGGCGTGCAGGCGATACGGGCATAACTTGAGTGCTGTAGGGGTAACTGGAATTCCTGGTGTAGCGGTGAAATGCGCAGATATCAGGAGGAACACCGATGGCGAAGGCAGGTTACTGGGCAGTTACTGACGCTGAGGAGCGAAAGCATGG…
	s__elkanii, 337578	337578	k__Bacteria, p__Proteobacteria, c__Alphaproteobacteria, o__Rhizobiales, f__Bradyrhizobiaceae, g__Bradyrhizobium, s__elkanii	3	0	3	0.1875	0	0.75	0	0	0	0	0	0	0	0	0	0	0	0	3	0	TGGGGAATATTGGACAATGGGCGCAAGCCTGATCCAGCCATGCCGCGTGAGTGATGAAGGCCCTAGGGTTGTAAAGCTCTTTTGTGCGGGAAGATAATGACGGTACCGCAAGAATAAGCCCCGGCTAACTTCGTGCCAGCAGCCGCGGTAATACGAAGGGGGCTAGCGTTGCTCGGAATCACTGGGCGTAAAGGGTGCGTAGGCGGGTCTTTAGGTCAGGGGTGAAATCCTGGAGCTCAACTCCAGAACTGCCTTTGATACTGAAGATCTTGAGTTCGGGAGAGGTGAGTGGAACTGNNAGTGTANAGGTGAAATTCGTANATATTCGCAAGAACACCAGTGGCGAANGCGGCTCACTGGCCCGATACTGACGCTGANGCACGAAAGCGTGNGGAGCAA…
	g__Ralstonia, 331752	331752	k__Bacteria, p__Proteobacteria, c__Betaproteobacteria, o__Burkholderiales, f__Oxalobacteraceae, g__Ralstonia, s__	4	0	4	0.25	0	1	0	0	0	0	0	0	0	0	0	0	0	0	4	0	TGGGGAATTTTGGACAATGGGGGCAACCCTGATCCAGCAATGCCGCGTGTGTGAAGAAGGCCTTCGGGTTGTAAAGCACTTTTGTCCGGAAAGAAATCGCACTTACTAATATTAGGTGTGGATGACGGTACCGGAAGAATAAGGACCGGCTAACTACGTGCCAGCAGCCGCGGTAATACGTAGGGTCCAAGCGTTAATCGGAATTACTGGGCGTAAAGCGTGCGCAGGCGGTTGTGCAAGACCGATGTGAAATCCCCGGGCTTAACCTGGGAATTGCATTGGTGACTGCACGGCTAGAGTGTGTCAGAGGGGGGTAGAATTCCACGTGTAGCAGTGAAATGCGTAGAGATGTGGAGGAATACCGATGGCGAAGGCAGCCCCCTGGGATAACACTGACGC…
	o__Clostridiales, 331618	331618	k__Bacteria, p__Firmicutes, c__Clostridia, o__Clostridiales, f__, g__, s__	3	0	3	0.1875	0	0.75	0	0	0	0	0	0	0	0	0	0	0	0	3	0	TGGGGGATATTGGACAATGGGGGAAACCCTGATCCAGCGACGCCGCGTGAGTGAAGAAGTATTTCGGTATGTAAAGCTCTATCAGCAGGGAAGAAAAATAACCAAATTGACTGTACCTGACTAAGAAGCCCCGGCTAACTACGTGCCAGCAGCCGCGGTAATACGTAGGGGGCAAGCGTTATCCGGATTTACTGGGTGTAAAGGGAGCGTAGGCGGCGGAGCAAGTCAGATGTGAAAGCCCGGGGCTCAACCCCGGGACTGCATTTGAAACTGTTCCGCTAGAGTATCGGAGAGGTAAGTGGAATTCCTAGTGTAGCGGTGAAATGCATAGATATTAGGAGGAACACCAGTGGCGAAGGCGGCTTACTGGACGATAACTGACGCTGAGGCTCGAAAGCG…
	f__Ruminococcaceae, 312625	312625	k__Bacteria, p__Firmicutes, c__Clostridia, o__Clostridiales, f__Ruminococcaceae, g__, s__	5	0	5	0.3125	0	1.25	0	0	0	0	0	0	0	0	0	0	0	0	5	0	TGGGGAATATTGGGCAATGGGGGAAACCCTGACCCAGCAACGCCGCGTGAAGGAAGAAGGCCTTCGGGTTGTAAACTTCTTTTAGCAGGGACGAAGAACGTGACGGTACCTGCAGAAAAAGCAACGGCTAACTACGTGCCAGCAGCCGCGGTAATACGTAGGTTGCAAGCGTTGTCCGGATTTACTGGGTGTAAAGGGCGTGTAGGCGGAGATGCAAGTCAGGAGTGAAATCCCGGGGCTCAACCCCGGAACTGCTTTTGAAACTGTATCCCTTGAGTGTCGGAGAGGCAAGCGGAATTCCTAGTGTAGCGGTGAAATGCGTAGATATTAGGAGGAACACCAGTGGCGAAGGCGGCTTGCTGGACGATAACTGACGCTGAGGCGCGAAAGCGTGGGGAG…
	f__Ruminococcaceae, 296456	296456	k__Bacteria, p__Firmicutes, c__Clostridia, o__Clostridiales, f__Ruminococcaceae, g__, s__	3	0	3	0.1875	0	0.75	0	0	0	0	0	0	0	0	0	0	0	0	3	0	TGGGGAATATTGCACAATGGGCGAAAGCCTGATGCAGCAACGCCGCGTGAGGGAAGACGGTTTTCGGATTGTAAACCTCTGTCTTTGGTGAAGATAATGACGGTAGCCAAGGAGGAAGCCACGGCTAACTACGTGCCAGCAGCCGCGGTAATACGTAGGTGGCAAGCGTTGTCCGGAATTACTGGGTGTAAAGGGAGCGCAGGCGGGACTGCAAGTTGGATGTGAAATACCGAGGCTTAACCTCGGAGCTGCATCCAAAACTGTAGTTCTTGAGTGGAGTAGAGGTAGGCGGAATTCCGAGTGTAGCGGTGAAATGCGTAGATATTCGGAGGAACACCAGTGGCGAAGGCGGCCTACTGGGCTTTTACTGACGCTGAGGCTCGAAAGTGTGGGGAGCAA…
	f__Methylobacteriaceae, 294399	294399	k__Bacteria, p__Proteobacteria, c__Alphaproteobacteria, o__Rhizobiales, f__Methylobacteriaceae, g__, s__	3	0	3	0.1875	0	0.75	0	0	0	0	0	0	0	0	0	0	0	0	3	0	TGGGGAATATTGGACAATGGGCGCAAGCCTGATCCAGCCATGCCGCGTGAGTGATGAAGGCCTTAGGGTTGTAAAGCTCTTTTGTCCGGGACGATAATGACGGTACCGGAAGAATAAGCCCCGGCTAACTTCGTGCCAGCAGCCGCGGTAATACGAAGGGGGCTAGCGTTGCTCGGAATCACTGGGCGTAAAGGGCGCGTAGGCGGCCGATTAAGTCGGGGGTGAAAGCCTGTGGCTCAACCACAGAATTGCCTTCGATACTGGTTTCATTGAGACCGGAAGAGGACAGCGGAACTGCGAGTGTAGAGGTGAAATTCGTAGATATTCGCAAGAACACCAGTGGCGAAGGCGGCTGTCTGGTCCGGTTCTGACGCTGAGGCGCGAAAGCGTGGGGAGCAA…
	g__Oscillospira, 289306	289306	k__Bacteria, p__Firmicutes, c__Clostridia, o__Clostridiales, f__Ruminococcaceae, g__Oscillospira, s__	14	0	14	0.875	0	3.5	0	0	0	0	0	0	0	0	0	0	0	0	14	0	TGGGGAATATTGGGCAATGGGCGCAAGCCTGACCCAGCAACGCCGCGTGAAGGAAGAAGGCTTTCGGGTTGTAAACTTCTTTTATCAGGGACGAACAAATGACGGTACCTGATGAATAAGCCACGGCTAACTACGTGCCAGCAGCCGCGGTAATACGTAGGTGGCAAGCGTTATCCGGATTTACTGGGTGTAAAGGGCGTGTAGGCGGGATTGCAAGTCAGATGTGAAAACCACGGGCTCAACCTGTGGCCTGCATTTGAAACTGTAGTTCTTGAGTACTGGAGAGGCAGACGGAATTCCTAGTGTAGCGGTGAAATGCGTAGATATTAGGAGGAACACCAGTGGCGAAGGCGGTCTGCTGGACAGCAACTGACGCTGAGGCGCGAAAGCGTGGGGAGC…
	g__Bradyrhizobium, 146676	146676	k__Bacteria, p__Proteobacteria, c__Alphaproteobacteria, o__Rhizobiales, f__Bradyrhizobiaceae, g__Bradyrhizobium, s__	3	0	3	0.1875	0	0.75	0	0	0	0	0	0	0	0	0	0	0	0	3	0	TGGGGAATATTGGACAATGGGCGCAAGCCTGATCCAGCCATGCCGCGTGAGTGATGAAGGCCCTAGGGTTGTAAAGCTCTTTTGTGCGGGAAGATAATGACGGTACCGCAAGAATAAGCCCCGGCTAACTTCGTGCCAGCAGCCGCGGTAATACGAAGGGGGCTAGCGTTGCTCGGAATCACTGGGCGTAAAGGGTGCGTAGGCGGGTCTTTAAGTCAGGGGTGAAATCCTGGAGCTCAACTCCAGAACTGCCTTTGATACTGAAGATCTTGAGTTCGGGAGAGGTGAGTGGAACTGCGAGTGTAGAGGTGAAATTCGTAGATATACGCAAGAACACCAGTGGCGAAGGCGGCTCACTGGCCCGATACTGACGCTGAGGCACGAAAGCGTGGGGAGCAA…
	f__Bradyrhizobiaceae, 131482	131482	k__Bacteria, p__Proteobacteria, c__Alphaproteobacteria, o__Rhizobiales, f__Bradyrhizobiaceae, g__, s__	4	0	4	0.25	0	1	0	0	0	0	0	0	0	0	0	0	0	0	4	0	TGGGGAATATTGGACAATGGGCGCAAGCCTGATCCAGCCATGCCGCGTGAGTGATGAAGGCCTTAGGGTTGTAAAGCTCTTTTGTCCGGGACGATAATGACGGTACCGGAAGAATAAGCCCCGGCTAACTTCGTGCCAGCAGCCGCGGTAATACGAAGGGGGCTAGCGTTGCTCGGAATCACTGGGCGTAAAGGGTGCGTAGGCGGATCTTTAAGTCAGAGGTGAAAGCCTGGAGCTCAACTCCAGAACTGCCTTTGATACTGGGGATCTTGAGTTCGGGAGAGGTGAGTGGAACTGCGAGTGTAGAGGTGAAATTCGTAGATATTCGCAAGAACACCAGTGGCGAAGGCGGCTCACTGGCCCGATACTGACGCTGAGGCACGAAAGCGTGGGGAGCAA…
	g__Coprococcus, 48887	48887	k__Bacteria, p__Firmicutes, c__Clostridia, o__Clostridiales, f__Lachnospiraceae, g__Coprococcus, s__	6	0	6	0.375	0	1.5	0	0	0	0	0	0	0	0	0	0	0	0	6	0	TGGGGAATATTGCACAATGGGGGAAACCCTGATGCAGCGATGCCGCGTGAGTGAAGAAGTATTTCGGTATGTAAAGCTCTATCAGCAGGGAAGAAAATGACGGTACCTGACTAAGAAGCCCCGGCTAACTACGTGCCAGCAGCCGCGGTAATACGTAGGGGGCAAGCGTTATCCGGATTTACTGGGTGTAAAGGGAGCGTAGGTGGTTCGGTAAGTCAGATGTGAAAGCCCGGGGCTCAACCCCGGGACTGCATTTGAAACTATCGAACTAGAGTGCAGGAGAGGTAAGTGGAATTCCTAGTGTAGCGGTGAAATGCGTAGATATTAGGAGGAACACCAGTGGCGAAGGCGGCTTACTGGACTGTAACTGACACTGAGGCTCGAAAGCGTGGGGAGCAA…
	f__Bradyrhizobiaceae, 611768	611768	k__Bacteria, p__Proteobacteria, c__Alphaproteobacteria, o__Rhizobiales, f__Bradyrhizobiaceae, g__, s__	5	0	5	0.3125	0	1.25	0	0	0	0	0	0	0	0	0	0	0	0	5	0	TGGGGAATATTGGACAATGGGCGCAAGCCTGATCCAGCCATGCCGCGTGAGTGATGAAGGCCCTAGGGTTGTAAAGCTCTTTTGTGCGGGAAGATAATGACGGTACCGCAAGAATAAGCCCCGGCTAACTTCGTGCCAGCAGCCGCGGTAATACGAAGGGGGCTAGCGTTGCTCGGAATCACTGGGCGTAAAGGGTGCGTAGGCGGGTCTTTAAGTCAGGGGTGAAATCCTGGAGCTCAACTCCAGAACTGCCTTTGATACTGAAGATCTTGAGTTCGGGAGAGGTGAGTGGAACTGCGAGTGTAGAGGTGAAATTCGTAGATATTCGCAAGAACACCAGTGGCGAAGGCGACTCGCTGGACTGATACTGACGCTGAGGTGCGAAAGCGTGGGGATCAA…
	f__Saprospiraceae, 4355538	4355538	k__Bacteria, p__Bacteroidetes, c__[Saprospirae], o__[Saprospirales], f__Saprospiraceae, g__, s__	9	0	9	0.5625	0	2.25	0	0	0	0	0	0	0	0	0	0	0	0	9	0	TAAGGAATATTGGACAATGGGCGGAAGCCTGATCCAGCCATGCCGCGTGAAGGACGAAGGCGCTCAGCGTTGTAAACTTCTTTTGGACGGGGACAAACCGCTCGACGAGTCGGGCGCTGAGGGTACCGTCAGAATAAGCACCGGCTAACTCCGTGCCAGCAGCCGCGGTAATACGGAGGGTGCGAGCGTTATCCGGAATCACTGGGTTTAAAGGGTGCGTAGGCGGCGAGATAAGTCAGTTGTGAAATTCCCCGGCTCAACCGGCGGGACTGCGATTGATACTGTTTTGCTTGAATCGGGTTGAGGCAGGCGGAATGTGGCATGTAGCGGTGAAATGCTTAGATATGCCATAGAACACCGATTGCGAAGGCAGCTTGCTGGGCCTTGATTGACGCTGAG…
	s__gibsonii, 4389141	4389141	k__Bacteria, p__Firmicutes, c__Bacilli, o__Bacillales, f__Planococcaceae, g__Kurthia, s__gibsonii	3	0	3	0.1875	0	0.75	0	0	0	0	0	0	0	0	0	0	0	0	3	0	TAGGGAATCTTCCACAATGGACGAAAGTCTGATGGAGCAACGCCGCGTGAGTGATGAAGGTTTTCGGATCGTAAAACTCTGTTGTAAGGGAAGAACAAGTGCGTTAGGTAATGAACGCACCTTGACGGTACCTTATTAGAAAGCCACGGCTAACTACGTGCCAGCAGCCGCGGTAATACGTAGGTGGCAAGCGTTGTCCGGATTTATTGGGCGTAAAGCGCGCGCAGGTGGTTTCTTAAGTCTGATGTGAAAGCCCACGGCTCAACCGTGGAGGGTCATTGGAAACTGGGGAACTTGAGTGCAGAAGAGGATAGTGGAATTCCAAGTGTAGCGGTGAAATGCGTAGAGATTTGGAGGAACACCAGTGGCGAAGGCGACTGTCTGGTCTGTAACTGACAC…
	g__Methanosaeta, 826668	826668	k__Archaea, p__Euryarchaeota, c__Methanomicrobia, o__Methanosarcinales, f__Methanosaetaceae, g__Methanosaeta, s__	2	0	2	0.125	0	0.5	0	0	0	0	0	0	0	0	0	0	0	0	2	0	GCGCGAAAACTTTACAATGCTGGCAACAGCGATAAGGGGACCTCGAGTGCCAGGTTACAAATCTGGCTGTCGTGATGCCTAAAAAGCATTGCATAGCAAGGGCCGGGCAAGACCGGTGCCAGCCGCCGCGGTAACACCGGCGGCTCGAGTGGTAACCGTTATTATTGGGTCTAAAGGGTCTGTAGCCGGCCGGATAAGTCTCTTGGGAAATCTGGCAGCTTAACTGTCAGGCTTTCAGGAGATACTGTCTGGCTCGAGGCCGGGAGAGGTGAGAGGTACTTCAGGGGTAGGGGTGAAATCTTGTAATCCTTGAAGGACCACCAGTGGCGAAGGCGTCTCACCAGAACGGACCTGACGGCAAGGGACGAAAGCTAGGGGCACGAACC
	c__3BR-5F, M04999:172:000000000-JH88F:1:1103:26619:12724 1:N:0:16/M04999:172:000000000-JH88F:1:1103:26619:12724 2:N:0:16	M04999:172:000000000-JH88F:1:1103:26619:12724 1:N:0:16/M04999:172:000000000-JH88F:1:1103:26619:12724 2:N:0:16	k__Bacteria, p__GN02, c__3BR-5F, o__, f__, g__, s__	17	0	17	1.0625	0	4.25	0	0	0	0	0	0	0	0	0	0	0	0	17	0	TGAGGAATTTTTCGCAATGGGGGCAACCCTGACGAAGCAACACCGCGTGAAGGATGAAGGCGTTTTCGTTGTAAACTTCTTTTTTGAGGGAATAAATATGAAGGTACCTCAAGAATAAGCATCGGCTAACTACGTGCCAGCAGCCGCGGTAAGACGTAGGATGCAAGCGTTATCCGGAATTATTGGGCGTAAAGAGTTCGTAGACGAACTGTTAAGTAGAATGTTAAAGACCAGGGCCTAACCCTGGCAAGGTGTTCTAAACTGGCAGAATAGAGCAATTCAGAGGCAAGTGGAATTCTGTGTGTAGGGGTAATATCCGTAGATATACAGAGGTACACCAAAAGCGAAGGCAGCTTGCTGGGAATTTGCTGACGTTCAAGAACGAAAGCGTGGGTAGCA…
	M04999:172:000000000-JH88F:1:1102:18601:6907 1:N:0:16/M04999:172:000000000-JH88F:1:1102:18601:6907 2:N:0:16	M04999:172:000000000-JH88F:1:1102:18601:6907 1:N:0:16/M04999:172:000000000-JH88F:1:1102:18601:6907 2:N:0:16	N/A	3	0	3	0.1875	0	0.75	0	0	0	0	0	0	0	0	0	0	0	0	3	0	CGACATGACGGATCTGATCGTTGCGTCGCGCCAGCGCGTGCGTCTGGCGCTGGAAGCCTGCGGACCGGAATTCTCCGGGATTCTGCTCGATGTCTGCTGCTTTTTGCGAGGTCTCGAGGATGTCGAGCGCGAACGCGGCTGGCCGTCACGTTCGGCCAAGGTTGTGCTGCAACTGGCGCTCGACCGGCTGGCGCGTCATTACGGATTGCGCAGCGAAGCGCACGGCACCGGCGGTTCGATCAGGACCTGGCTTGCGGACGACGCGGGTTTCACCTCGTAGGAGCATGGAGATGCTAGAATCGAGCGGCTAGTTTTTGTTCAAACCCATTTCTTTACTTTGGAGCTTGGCTTTCCATAGTTGTTCCAGATGCACGATGTCGCTCGTGGTTAGCTGACTTC…
	M04999:172:000000000-JH88F:1:1108:9410:16928 1:N:0:16/M04999:172:000000000-JH88F:1:1108:9410:16928 2:N:0:16	M04999:172:000000000-JH88F:1:1108:9410:16928 1:N:0:16/M04999:172:000000000-JH88F:1:1108:9410:16928 2:N:0:16	N/A	2	0	2	0.125	0	0.5	0	0	0	0	0	0	0	0	0	0	0	0	2	0	TCAATACTACAGACTCAGCGGTTCGCATTACCCATCTTCCCTCAGGAATTGTCGTTTATTGCCAGGAGGAGCGCAGCCAGCATAAAAATAAAGACAAAGCGATGCGTCTTCTAAAAGCAAAAATGGCAGATGAAGAACGCCGTAAAAAAGACGAAGCAACGGCCTCCACAAGGGCCATGCAAGTAGGCAGCGGAGATCGATCCGAACGCATTCGAACCTATAATTTTCCTCAGAACCGGGTAACGGACCACCGCATAAACCTTACTCTTTATAATCTGGACCACGTAATGAATGGGGCTCTCGATCCGATTTGCCAAGCGCTTGTAAAGCATTTCCATCAGCTCAAGTTAAGTCAATAATGAGAACTGTTCTTGAAATACTCGATTTGTCGCATAAATA…
	f__Methylobacteriaceae, M04999:172:000000000-JH88F:1:2105:19803:17002 1:N:0:16/M04999:172:000000000-JH88F:1:2105:19803:17002 2:N:0:16	M04999:172:000000000-JH88F:1:2105:19803:17002 1:N:0:16/M04999:172:000000000-JH88F:1:2105:19803:17002 2:N:0:16	k__Bacteria, p__Proteobacteria, c__Alphaproteobacteria, o__Rhizobiales, f__Methylobacteriaceae, g__, s__	2	0	2	0.125	0	0.5	0	0	0	0	0	0	0	0	0	0	0	0	2	0	TGGGGAATATTGGACAATGGGCGCAAGCCTGATCCAGCCATGCCGCGTGAGTGATGAAGGCCTTAGGGTTGTAAAGCTCTTTTGTCCGGGACGATAATGACGGTACCGGAAGAATAAGCCCCGGCTAACTTCGTGCCAGCAGCCGCGGTAATACGAAGGGGGCTAGCGTTGCTCGGAATCACTGGGCGTAAAGGGCGCGTAGGCGGCCGATTAAGTCGGGGGTGAAAGCCTGTGGCTCAACCACAGAATTGCCTTCGATACTGGTTGGCTTGGAACCGGAAGAGGGCAGCGGAACTGCGAGTGGAGGGGTGGAATTCGGAGGTATTCGGGAGAACACCAGGGGGGAAGGCGGCTGGCTGGTCCGGTTCTGGCGCTGGGGCGCGAAAGCGTGGGGAGCAA…
	g__Sphingomonas, M04999:179:000000000-JGTWN:1:1103:7016:13897 1:N:0:294/M04999:179:000000000-JGTWN:1:1103:7016:13897 2:N:0:294	M04999:179:000000000-JGTWN:1:1103:7016:13897 1:N:0:294/M04999:179:000000000-JGTWN:1:1103:7016:13897 2:N:0:294	k__Bacteria, p__Proteobacteria, c__Alphaproteobacteria, o__Sphingomonadales, f__Sphingomonadaceae, g__Sphingomonas, s__	108	0	108	6.75	0	27	0	0	0	0	0	0	0	0	0	0	0	0	0	108	TGGGGAATTTTGGACAATGGGCGCAAGCCTGATCCAGCCATGCCGCGTGCAGGATGAAGGCCTTCGGGTTGTAAACTGCTTTTGTACGGAACGAAACGGTCTTTTCTAATAAAGAAGGCTAATGACGGTACCGTAAGAATAAGCACCGGCTAACTACGTGCCAGCAGCCGCGGTAATACGGAGGGAGCTAGCGTTGTTCGGAATTACTGGGCGTAAAGCGCACGTAGGCGGCTTTGTAAGTCAGAGGTGAAAGCCTGGAGCTCAACTCCAGAACTGCCTTTGAGACTGCATCGCTTGAATCCAGGAGAGGTGAGTGGAATTCCGAGTGTAGAGGTGAAATTCGTAGATATTCGGAAGAACACCAGTGGCGAAGGCGGCTCACTGGACTGGTATTGACGC…
	g__Xanthobacter, M04999:179:000000000-JGTWN:1:1103:3737:8508 1:N:0:294/M04999:179:000000000-JGTWN:1:1103:3737:8508 2:N:0:294	M04999:179:000000000-JGTWN:1:1103:3737:8508 1:N:0:294/M04999:179:000000000-JGTWN:1:1103:3737:8508 2:N:0:294	k__Bacteria, p__Proteobacteria, c__Alphaproteobacteria, o__Rhizobiales, f__Xanthobacteraceae, g__Xanthobacter, s__	22	0	22	1.375	0	5.5	0	0	0	0	0	0	0	0	0	0	0	0	0	22	TGGGGAATTTTGGACAATGGGCGCAAGCCTGATCCAGCCATGCCGCGTGCAGGATGAAGGCCTTCGGGTTGTAAACTGCTTTTGTACGGAACGAAACGGTCTTTTCTAATAAAGAAGGCTAATGACGGTACCGTAAGAATAAGCACCGGCTAACTACGTGCCAGCAGCCGCGGTAATACGAAGGGGGCAAGCGTTGCTCGGAATCACTGGGCGTAAAGCGCACGTAGGCGGGTCGTTAAGTCAGGGGTGAAATCCTGGAGCTCAACTCCAGAACTGCCTTTGATACTGGCGACCTAGAGTTCGAGAGAGGTTGGTGGAACTCCGAGTGTAGAGGTGAAATTCGTAGATATTCGGAAGAACACCAGTGGCGAAGGCGGCCAACTGGCTCGATACTGACGC…
	o__Rhizobiales, M04999:179:000000000-JGTWN:1:2107:19457:13763 1:N:0:294/M04999:179:000000000-JGTWN:1:2107:19457:13763 2:N:0:294	M04999:179:000000000-JGTWN:1:2107:19457:13763 1:N:0:294/M04999:179:000000000-JGTWN:1:2107:19457:13763 2:N:0:294	k__Bacteria, p__Proteobacteria, c__Alphaproteobacteria, o__Rhizobiales, f__, g__, s__	25	0	25	1.5625	0	6.25	0	0	0	0	0	0	0	0	0	0	0	0	0	25	TGGGGAATTTTGGACAATGGGCGCAAGCCTGATCCAGCCATGCCGCGTGCAGGATGAAGGCCTTCGGGTTGTAAACTGCTTTTGTACGGAACGAAACGGTCTTTTCTAATAAAGAAGGCTAATGACGGTACCGTAAGAATAAGCACCGGCTAACTACGTGCCAGCAGCCGCGGTAATACGAAGGGGGCTAGCGTTGTTCGGAATCACTGGGCGTAAAGCGCACGTAGGCGGATTGATAAGTCAGGGGTGAAATCCCGAGGCTCAACCTCGGAACTGCCTTTGATACTGTTAGTCTTGAGTTCGGGAGAGGTGAGTGGAACTCCGAGTGTAGAGGTGAAATTCGTAGATATTCGGAAGAACACCAGTGGCGAAGGCGGCTCACTGGCCCGATACTGACGC…
	g__Ancylobacter, M04999:179:000000000-JGTWN:1:1106:14617:6862 1:N:0:294/M04999:179:000000000-JGTWN:1:1106:14617:6862 2:N:0:294	M04999:179:000000000-JGTWN:1:1106:14617:6862 1:N:0:294/M04999:179:000000000-JGTWN:1:1106:14617:6862 2:N:0:294	k__Bacteria, p__Proteobacteria, c__Alphaproteobacteria, o__Rhizobiales, f__Xanthobacteraceae, g__Ancylobacter, s__	6	0	6	0.375	0	1.5	0	0	0	0	0	0	0	0	0	0	0	0	0	6	TGGGGAATTTTGGACAATGGGCGCAAGCCTGATCCAGCCATGCCGCGTGCAGGATGAAGGCCTTCGGGTTGTAAACTGCTTTTGTACGGAACGAAACGGTCTTTTCTAATAAAGAAGGCTAATGACGGTACCGTAAGAATAAGCACCGGCTAACTACGTGCCAGCAGCCGCGGTAATACGAAGGGGGCTAGCGTTGTTCGGAATCACTGGGCGTAAAGCGCACGTAGGCGGACATTTAAGTCAGGGGTGAAAGCCTGGAGCTCAACTCCAGAACTGCCCTTGATACTGGGTGTCTCGAGTCCGGAAGAGGTAAGTGGAACTGCGAGTGTAGAGGTGAAATTCGTAGATATTCGCAAGAACACCAGTGGCGAAGGCGGCTTACTGGTCCGGTACTGACGC…
	s__paradoxus, M04999:179:000000000-JGTWN:1:1103:17676:21839 1:N:0:294/M04999:179:000000000-JGTWN:1:1103:17676:21839 2:N:0:294	M04999:179:000000000-JGTWN:1:1103:17676:21839 1:N:0:294/M04999:179:000000000-JGTWN:1:1103:17676:21839 2:N:0:294	k__Bacteria, p__Proteobacteria, c__Betaproteobacteria, o__Burkholderiales, f__Comamonadaceae, g__Variovorax, s__paradoxus	2	0	2	0.125	0	0.5	0	0	0	0	0	0	0	0	0	0	0	0	0	2	TGGGGAATTTTGGACAATGGGCGCAAGCCTGATCCAGCCATGCCGCGTGCAGGATGAAGGCCTTCGGGTTGTAAACTGCTTTTGTACGGAACGAAACGGTCTTTTCTAATAAAGAAGGCTAATGACGGTACCGTAAGAATAAGCACCGGCTAACTACGTGCCAGCAGCCGCGGTAATACGTAGGGTGCAAGCGTTAATCGGAATTACTGGGCGTAAAGCGTGCGCAGGCGGTAATGTAAGACAGTTGTGAAATCCCCGGGCTCAACCTGGGAACTGCATCTGTGAATGAATGGCTGGAGTAGGGCAGGGGGGGATGGAATCCCGCGTGGAGCAGTGAATGGCGTAGATATGCGGAGGAACACCGATGGGGAGGGCAACCCCCTGGGCTTGTACTGACGC…
